# Supplementary material for: Evolution of Peripheral Visual System in the Apoidea: A Role for Food Item Mobility?
Source: Ecol Evol. 2026 May 5;16(5):e73608. doi: 10.1002/ece3.73608 (PMC13143416; doi:10.1002/ece3.73608)
Supplement: Supplementary file 1 — Dataset S1: Measurements taken on all the studied individuals, with origin of the sample, microscopy methodology, food item mobility and prey taxon. DNA sequences retrieved from GenBank used to reconstruct the phylogeny of the studied species are also provided. [file ECE3-16-e73608-s001.xlsx]

## Sheet: All
Seq_ID	Family	Genus	Subgenus	Species	Sp_code	Descriptor	Specimen_ID	animal	Type	Diet	Diet_Mobility	Diet_Rank	Head_mm	Oc_mm	Rel_Oc	EyeW_mm	EyeH_mm	Rel_EW	Rel_EH	Eye	Rel_Eye	Origin
1	Sphecidae	Ammophila	NA	Ammophila heydeni	Amm.heyd	Dahlbom, 1845	28 Ammophila heydeni head	Ammophila_heydeni	Wasp	Lepidoptera (larvae)	Low	1	3.2562	0.2218	0.0681162	0.84	2.16	0.257969	0.66335	5.70011	0.537602	Museo Civico di Storia Naturale di Milano
2	Sphecidae	Ammophila	NA	Ammophila heydeni	Amm.heyd	Dahlbom, 1845	29 Ammophila heydeni head	Ammophila_heydeni	Wasp	Lepidoptera (larvae)	Low	1	2.9482	0.2167	0.0735025	0.73	1.97	0.247609	0.668204	4.51792	0.519787	Museo Civico di Storia Naturale di Milano
3	Sphecidae	Ammophila	NA	Ammophila heydeni	Amm.heyd	Dahlbom, 1845	30 Ammophila heydeni head	Ammophila_heydeni	Wasp	Lepidoptera (larvae)	Low	1	2.6741	0.1947	0.0728095	0.68	1.81	0.254291	0.676863	3.86667	0.540732	Museo Civico di Storia Naturale di Milano
4	Sphecidae	Ammophila	NA	Ammophila sabulosa	Amm.sabu	(Linnaeus, 1758)	102591	Ammophila_sabulosa	Wasp	Lepidoptera (larvae)	Low	1	2.32203	0.23109	0.0995207	0.495	1.23996	0.213176	0.533998	1.92825	0.357624	Museo de Ciencias Naturales de Madrid
5	Sphecidae	Ammophila	NA	Ammophila sabulosa	Amm.sabu	(Linnaeus, 1758)	102592	Ammophila_sabulosa	Wasp	Lepidoptera (larvae)	Low	1	3.60407	0.20588	0.0571243	0.90101	2.18095	0.249998	0.605135	6.17341	0.475268	Museo de Ciencias Naturales de Madrid
6	Sphecidae	Ammophila	NA	Ammophila sabulosa	Amm.sabu	(Linnaeus, 1758)	102593	Ammophila_sabulosa	Wasp	Lepidoptera (larvae)	Low	1	3.77389	0.24144	0.0639764	0.71288	1.94737	0.188898	0.516011	4.36129	0.306222	Museo de Ciencias Naturales de Madrid
7	Sphecidae	Ammophila	NA	Ammophila sabulosa	Amm.sabu	(Linnaeus, 1758)	102594	Ammophila_sabulosa	Wasp	Lepidoptera (larvae)	Low	1	3.4199	0.20206	0.0590836	0.72167	1.96781	0.211021	0.5754	4.46141	0.381456	Museo de Ciencias Naturales de Madrid
8	Andrenidae	Andrena	Plastandrena	Andrena agilissima	And.agil	(Scopoli, 1770)	A_agilissima_1_C	Andrena_agilissima	Bee	Pollen/Nectar	Flower	0	3.84	0.32	0.0833333	0.68	2.27	0.177083	0.591146	4.84936	0.328868	Private collection
9	Andrenidae	Andrena	Plastandrena	Andrena agilissima	And.agil	(Scopoli, 1770)	A_agilissima_2_C	Andrena_agilissima	Bee	Pollen/Nectar	Flower	0	3.75	0.3	0.08	0.69	2.36	0.184	0.629333	5.11577	0.363788	Private collection
10	Andrenidae	Andrena	Plastandrena	Andrena agilissima	And.agil	(Scopoli, 1770)	A_agilissima_4_C	Andrena_agilissima	Bee	Pollen/Nectar	Flower	0	3.72	0.23	0.061828	0.46	2.19	0.123656	0.58871	3.16484	0.2287	Private collection
11	Andrenidae	Andrena	Melandrena	Andrena cineraria	And.cine	(Linnaeus, 1758)	A_cineraria_MNCN_228142_001	Andrena_cineraria	Bee	Pollen/Nectar	Flower	0	3.5526	0.256	0.0720599	0.46	1.97	0.129483	0.554523	2.84691	0.22557	Colección de Entomología de la Universidad Complutense de Madrid
12	Andrenidae	Andrena	Melandrena	Andrena cineraria	And.cine	(Linnaeus, 1758)	A_cineraria_MNCN_228143_001	Andrena_cineraria	Bee	Pollen/Nectar	Flower	0	4.0525	0.3094	0.0763479	0.62	2.52	0.152992	0.621838	4.90842	0.298879	Colección de Entomología de la Universidad Complutense de Madrid
13	Andrenidae	Andrena	Melandrena	Andrena cineraria	And.cine	(Linnaeus, 1758)	A_cineraria_MNCN_228144_001	Andrena_cineraria	Bee	Pollen/Nectar	Flower	0	3.7446	0.2872	0.0766971	0.55	2.08	0.146878	0.555467	3.59398	0.25631	Colección de Entomología de la Universidad Complutense de Madrid
14	Andrenidae	Andrena	Micrandrena	Andrena minutula	And.minu	Kirby, 1802	Andrena minutula_228117_C	Andrena_minutula	Bee	Pollen/Nectar	Flower	0	2.3096	0.1561	0.0675875	0.36	1.49	0.155871	0.645133	1.68515	0.315911	Colección de Entomología de la Universidad Complutense de Madrid
15	Andrenidae	Andrena	Micrandrena	Andrena minutula	And.minu	Kirby, 1802	Andrena minutula_228123_C	Andrena_minutula	Bee	Pollen/Nectar	Flower	0	2.1973	0.1548	0.0704501	0.34	1.47	0.154735	0.669003	1.57017	0.325213	Colección de Entomología de la Universidad Complutense de Madrid
16	Andrenidae	Andrena	Micrandrena	Andrena minutula	And.minu	Kirby, 1802	Andrena minutula_228124_C	Andrena_minutula	Bee	Pollen/Nectar	Flower	0	2.1099	0.1476	0.0699559	0.29	1.21	0.137447	0.573487	1.10238	0.247634	Colección de Entomología de la Universidad Complutense de Madrid
17	Megachilidae	Anthidiellum	Anthidiellum	Anthidiellum strigatum	Ant.stri	(Panzer, 1805)	01 Anthidiellum strigatum head	Anthidiellum_notatum	Bee	Pollen/Nectar	Flower	0	2.7299	0.2487	0.0911022	0.478175	1.77309	0.175162	0.649507	2.66359	0.357416	Museo Civico di Storia Naturale di Milano
18	Megachilidae	Anthidiellum	Anthidiellum	Anthidiellum strigatum	Ant.stri	(Panzer, 1805)	02 Anthidiellum strigatum head	Anthidiellum_notatum	Bee	Pollen/Nectar	Flower	0	2.8459	0.258	0.0906567	0.517982	1.85556	0.18201	0.652012	3.01953	0.372821	Museo Civico di Storia Naturale di Milano
19	Megachilidae	Anthidiellum	Anthidiellum	Anthidiellum strigatum	Ant.stri	(Panzer, 1805)	03 Anthidiellum strigatum head	Anthidiellum_notatum	Bee	Pollen/Nectar	Flower	0	2.7593	0.2542	0.0921248	0.438072	1.90187	0.158762	0.689259	2.61744	0.343779	Museo Civico di Storia Naturale di Milano
20	Megachilidae	Anthidium	Anthidium	Anthidium manicatum	Ant.mani	(Linnaeus, 1758)	1ap3s01	Anthidium_illustre	Bee	Pollen/Nectar	Flower	0	5.083	0.388	0.0763329	0.912	3.606	0.179422	0.709424	10.3317	0.39988	Private collection
21	Megachilidae	Anthidium	Anthidium	Anthidium manicatum	Ant.mani	(Linnaeus, 1758)	1ap3s03	Anthidium_illustre	Bee	Pollen/Nectar	Flower	0	3.912	0.306	0.0782209	0.83	2.821	0.212168	0.721115	7.35582	0.480655	Private collection
22	Megachilidae	Anthidium	Anthidium	Anthidium manicatum	Ant.mani	(Linnaeus, 1758)	1ar2s05	Anthidium_illustre	Bee	Pollen/Nectar	Flower	0	4.082	0.294	0.0720235	0.832	2.91	0.203822	0.712886	7.60617	0.456478	Private collection
23	Megachilidae	Anthidium	Anthidium	Anthidium manicatum	Ant.mani	(Linnaeus, 1758)	1ar2s06	Anthidium_illustre	Bee	Pollen/Nectar	Flower	0	3.906	0.282	0.0721966	0.783	2.819	0.200461	0.72171	6.93437	0.454509	Private collection
24	Apidae	Anthophora	Pyganthophora	Anthophora aestivalis	Ant.aest	(Panzer, 1801)	09ap2s01	Anthophora_pacifica	Bee	Pollen/Nectar	Flower	0	5.393	0.357	0.0661969	0.986	3.008	0.18283	0.55776	9.31761	0.320364	Private collection
25	Apidae	Anthophora	Pyganthophora	Anthophora aestivalis	Ant.aest	(Panzer, 1801)	09ap2s02	Anthophora_pacifica	Bee	Pollen/Nectar	Flower	0	5.214	0.326	0.062524	1.029	2.771	0.197353	0.531454	8.95781	0.329503	Private collection
26	Apidae	Anthophora	Pyganthophora	Anthophora aestivalis	Ant.aest	(Panzer, 1801)	09ap2s03	Anthophora_pacifica	Bee	Pollen/Nectar	Flower	0	5.158	0.343	0.0664986	1	2.865	0.193874	0.555448	9.00066	0.338308	Private collection
27	Apidae	Anthophora	Pyganthophora	Anthophora aestivalis	Ant.aest	(Panzer, 1801)	11ap2s05	Anthophora_pacifica	Bee	Pollen/Nectar	Flower	0	5.151	0.365	0.07086	0.957	2.872	0.185789	0.557562	8.63468	0.325434	Private collection
28	Apidae	Anthophora	Pyganthophora	Anthophora aestivalis	Ant.aest	(Panzer, 1801)	12ap2s04	Anthophora_pacifica	Bee	Pollen/Nectar	Flower	0	5.043	0.352	0.0697997	1.043	2.836	0.206821	0.562364	9.29267	0.365395	Private collection
29	Bembicidae	Bembecinus	NA	Bembecinus tridens	Bem.trid	(Fabricius, 1781)	103772	Bembecinus_tridens	Wasp	Homoptera	Low	1	2.64276	0.14582	0.0551772	0.76888	1.5134	0.290938	0.572659	3.65563	0.523416	Museo de Ciencias Naturales de Madrid
30	Bembicidae	Bembecinus	NA	Bembecinus tridens	Bem.trid	(Fabricius, 1781)	103773	Bembecinus_tridens	Wasp	Homoptera	Low	1	2.45315	0.17694	0.0721277	0.60081	1.44487	0.244914	0.588986	2.72719	0.453177	Museo de Ciencias Naturales de Madrid
31	Bembicidae	Bembecinus	NA	Bembecinus tridens	Bem.trid	(Fabricius, 1781)	103774	Bembecinus_tridens	Wasp	Homoptera	Low	1	2.57929	0.14399	0.0558254	0.73101	1.41811	0.283415	0.549806	3.25674	0.489534	Museo de Ciencias Naturales de Madrid
32	Bembicidae	Bembecinus	NA	Bembecinus tridens	Bem.trid	(Fabricius, 1781)	137775	Bembecinus_tridens	Wasp	Homoptera	Low	1	2.69957	0.18215	0.0674737	0.82887	1.53035	0.307038	0.566887	3.98499	0.546812	Museo de Ciencias Naturales de Madrid
33	Bembicidae	Bembix	NA	Bembix oculata	Bem.ocul	Panzer, 1801	15ap1s02	Bembix_oculata	Wasp	Diptera	High	2	4.785			1.448	3	0.302612	0.626959	13.6471	0.596041	Private collection
34	Bembicidae	Bembix	NA	Bembix oculata	Bem.ocul	Panzer, 1801	Bemb3	Bembix_oculata	Wasp	Diptera	High	2	4.85			1.519	3.014	0.313196	0.621443	14.383	0.611459	Private collection
35	Bembicidae	Bembix	NA	Bembix oculata	Bem.ocul	Panzer, 1801	Bemb4	Bembix_oculata	Wasp	Diptera	High	2	4.757			1.378	2.949	0.289678	0.619929	12.7666	0.564167	Private collection
36	Bembicidae	Bembix	NA	Bembix olivacea	Bem.oliv	Fabricius, 1787	46 Bembix olivacea head	Bembix_amoena	Wasp	Diptera	High	2	4.691			1.304	3.008	0.277979	0.641228	12.3227	0.559982	Museo Civico di Storia Naturale di Milano
37	Bembicidae	Bembix	NA	Bembix olivacea	Bem.oliv	Fabricius, 1787	47 Bembix olivacea head	Bembix_amoena	Wasp	Diptera	High	2	4.763			1.428	3.115	0.299811	0.654	13.9745	0.615992	Museo Civico di Storia Naturale di Milano
38	Bembicidae	Bembix	NA	Bembix olivacea	Bem.oliv	Fabricius, 1787	48 Bembix olivacea head	Bembix_amoena	Wasp	Diptera	High	2	5.014			1.481	3.23	0.295373	0.644196	15.0282	0.597776	Museo Civico di Storia Naturale di Milano
39	Bembicidae	Bembix	NA	Bembix rostrata	Bem.rost	(Linnaeus, 1758)	43 Bembix rostrata head	Bembix_rostrata	Wasp	Diptera	High	2	5.48			1.615	3.382	0.294708	0.617153	17.1592	0.571393	Museo Civico di Storia Naturale di Milano
40	Bembicidae	Bembix	NA	Bembix rostrata	Bem.rost	(Linnaeus, 1758)	44 Bembix rostrata head	Bembix_rostrata	Wasp	Diptera	High	2	4.75			1.504	3.355	0.316632	0.706316	15.8522	0.702592	Museo Civico di Storia Naturale di Milano
41	Bembicidae	Bembix	NA	Bembix rostrata	Bem.rost	(Linnaeus, 1758)	45 Bembix rostrata head	Bembix_rostrata	Wasp	Diptera	High	2	5.4			1.313	2.946	0.243148	0.545556	12.152	0.416735	Museo Civico di Storia Naturale di Milano
42	Apidae	Bombus	Thoracobombus	Bombus dalhbomii	Bom.dalh	Guérin-Méneville, 1835	BD2	Bombus_dahlbomii	Bee	Pollen/Nectar	Flower	0	6.211	0.401	0.0645629	1.21	3.859	0.194816	0.621317	14.6693	0.380266	Private collection
43	Apidae	Bombus	Thoracobombus	Bombus dalhbomii	Bom.dalh	Guérin-Méneville, 1835	BD3	Bombus_dahlbomii	Bee	Pollen/Nectar	Flower	0	6.191	0.371	0.0599257	1.422	3.955	0.229688	0.638831	17.6683	0.460972	Private collection
44	Apidae	Bombus	Thoracobombus	Bombus dalhbomii	Bom.dalh	Guérin-Méneville, 1835	BD4	Bombus_dahlbomii	Bee	Pollen/Nectar	Flower	0	5.733	0.36	0.0627943	1.083	3.314	0.188906	0.578057	11.2754	0.343058	Private collection
45	Apidae	Bombus	Thoracobombus	Bombus dalhbomii	Bom.dalh	Guérin-Méneville, 1835	BD5	Bombus_dahlbomii	Bee	Pollen/Nectar	Flower	0	5.314	0.367	0.0690629	1.199	3.584	0.22563	0.674445	13.5001	0.478073	Private collection
46	Apidae	Bombus	Pyrobombus	Bombus hypnorum	Bom.hypn	Linnaeus, 1758	B_hypnorum1	Bombus_hypnorum	Bee	Pollen/Nectar	Flower	0	3.7982	0.2351	0.0618977	0.8	2.428	0.210626	0.63925	6.10223	0.422993	Private collection
47	Apidae	Bombus	Pyrobombus	Bombus hypnorum	Bom.hypn	Linnaeus, 1758	B_hypnorum2	Bombus_hypnorum	Bee	Pollen/Nectar	Flower	0	3.5531	0.2365	0.0665616	0.634	1.973	0.178436	0.55529	3.92976	0.31128	Private collection
48	Apidae	Bombus	Pyrobombus	Bombus hypnorum	Bom.hypn	Linnaeus, 1758	B_hypnorum3	Bombus_hypnorum	Bee	Pollen/Nectar	Flower	0	3.4957	0.2529	0.072346	0.564	1.981	0.161341	0.566696	3.51005	0.28724	Private collection
49	Apidae	Ceratina	Euceratina	Ceratina callosa	Cer.call	(Fabricius, 1794)	25 Ceratina callosa head	Ceratina_cyanea	Bee	Pollen/Nectar	Flower	0	2.4684	0.2155	0.0873035	0.398831	1.47219	0.161575	0.596415	1.8446	0.302741	Museo Civico di Storia Naturale di Milano
50	Apidae	Ceratina	Euceratina	Ceratina callosa	Cer.call	(Fabricius, 1794)	26 Ceratina callosa head	Ceratina_cyanea	Bee	Pollen/Nectar	Flower	0	2.4482	0.2057	0.0840209	0.420685	1.45622	0.171834	0.594814	1.92457	0.321101	Museo Civico di Storia Naturale di Milano
51	Apidae	Ceratina	Euceratina	Ceratina callosa	Cer.call	(Fabricius, 1794)	27 Ceratina callosa head	Ceratina_cyanea	Bee	Pollen/Nectar	Flower	0	2.2762	0.1954	0.0858448	0.429084	1.26494	0.188509	0.555723	1.70514	0.329109	Museo Civico di Storia Naturale di Milano
52	Philanthidae	Cerceris	NA	Cerceris bupresticida	Cer.bupr	Dufour, 1841	103710	Cerceris_bupresticida	Wasp	Coleoptera	Low	1	2.93636	0.26445	0.0900605	0.51658	1.55474	0.175925	0.529479	2.52316	0.292635	Museo de Ciencias Naturales de Madrid
53	Philanthidae	Cerceris	NA	Cerceris bupresticida	Cer.bupr	Dufour, 1841	103711	Cerceris_bupresticida	Wasp	Coleoptera	Low	1	3.72441	0.19333	0.0519089	1.32087	2.14601	0.354652	0.576201	8.90516	0.641988	Private collection
54	Philanthidae	Cerceris	NA	Cerceris bupresticida	Cer.bupr	Dufour, 1841	103712	Cerceris_bupresticida	Wasp	Coleoptera	Low	1	3.50014	0.24479	0.0699372	0.84381	1.79627	0.241079	0.513199	4.76175	0.388683	Private collection
55	Philanthidae	Cerceris	NA	Cerceris bupresticida	Cer.bupr	Dufour, 1841	103713	Cerceris_bupresticida	Wasp	Coleoptera	Low	1	3.47876	0.23735	0.0682283	0.66314	1.80554	0.190625	0.519018	3.76151	0.310823	Museo de Ciencias Naturales de Madrid
56	Philanthidae	Cerceris	NA	Cerceris concinna	Cer.conc	Brullé, 1839	CCO-19-017-1-06	Cerceris_lunata	Wasp	Hymenoptera	High	2	3.217	0.296	0.0920112	0.769	1.73	0.239043	0.537768	4.17948	0.40385	Private collection
57	Philanthidae	Cerceris	NA	Cerceris concinna	Cer.conc	Brullé, 1839	CCO-19-017-1-07	Cerceris_lunata	Wasp	Hymenoptera	High	2	3.151	0.295	0.0936211	0.705	1.793	0.223738	0.569026	3.97118	0.399965	Private collection
58	Philanthidae	Cerceris	NA	Cerceris concinna	Cer.conc	Brullé, 1839	CCO-19-017-1-10	Cerceris_lunata	Wasp	Hymenoptera	High	2	2.831	0.271	0.0957259	0.717	1.516	0.253267	0.5355	3.41482	0.426077	Private collection
59	Philanthidae	Cerceris	NA	Cerceris concinna	Cer.conc	Brullé, 1839	CCO-19-017-1-BIS	Cerceris_lunata	Wasp	Hymenoptera	High	2	3.16	0.296	0.0936709	0.7	1.664	0.221519	0.526582	3.65933	0.36646	Private collection
60	Philanthidae	Cerceris	NA	Cerceris quadrifasciata	Cer.quad	(Panzer, 1799)	cerqua5-08	Cerceris_quadrifasciata	Wasp	Coleoptera	Low	1	2.417	0.204	0.0844022	0.564	1.291	0.233347	0.534133	2.28747	0.391563	Private collection
61	Philanthidae	Cerceris	NA	Cerceris quadrifasciata	Cer.quad	(Panzer, 1799)	CQA-19-188-1-06	Cerceris_quadrifasciata	Wasp	Coleoptera	Low	1	2.473	0.19	0.0768298	0.493	1.279	0.199353	0.517186	1.98092	0.323906	Private collection
62	Philanthidae	Cerceris	NA	Cerceris quadrifasciata	Cer.quad	(Panzer, 1799)	CQA-19-188-3-06	Cerceris_quadrifasciata	Wasp	Coleoptera	Low	1	2.527	0.202	0.0799367	0.438	1.314	0.173328	0.519984	1.80809	0.283145	Private collection
63	Philanthidae	Cerceris	NA	Cerceris quadrifasciata	Cer.quad	(Panzer, 1799)	CQA-19-188-4-10	Cerceris_quadrifasciata	Wasp	Coleoptera	Low	1	2.694	0.208	0.0772086	0.544	1.439	0.20193	0.53415	2.45929	0.338855	Private collection
64	Philanthidae	Cerceris	NA	Cerceris rubida	Cer.rubi	(Jurine, 1807)	CERRUB-1-01	Cerceris_rubida	Wasp	Coleoptera	Low	1	1.86	0.149	0.0801075	0.455	1.071	0.244624	0.575806	1.53091	0.442512	Private collection
65	Philanthidae	Cerceris	NA	Cerceris rubida	Cer.rubi	(Jurine, 1807)	CERRUB-3-06	Cerceris_rubida	Wasp	Coleoptera	Low	1	1.759	0.142	0.0807277	0.462	1.022	0.262649	0.581012	1.48335	0.479414	Private collection
66	Philanthidae	Cerceris	NA	Cerceris rybyensis	Cer.ryby	(Linnaeus, 1771)	CERRIB3-1-01	Cerceris_rybyensis	Wasp	Hymenoptera	High	2	2.097	0.184	0.0877444	0.43	1.184	0.205055	0.564616	1.59945	0.363725	Private collection
67	Philanthidae	Cerceris	NA	Cerceris rybyensis	Cer.ryby	(Linnaeus, 1771)	CRY-19-190-1-06	Cerceris_rybyensis	Wasp	Hymenoptera	High	2	2.892	0.238	0.082296	0.656	1.658	0.226833	0.573306	3.41695	0.408547	Private collection
68	Philanthidae	Cerceris	NA	Cerceris rybyensis	Cer.ryby	(Linnaeus, 1771)	CRY-19-190-2-05	Cerceris_rybyensis	Wasp	Hymenoptera	High	2	2.804	0.241	0.0859486	0.617	1.521	0.220043	0.542439	2.94825	0.37498	Private collection
69	Philanthidae	Cerceris	NA	Cerceris sabulosa	Cer.sabu	(Panzer, 1799)	107253	Cerceris_sabulosa	Wasp	Hymenoptera	High	2	2.71146	0.20054	0.0739602	0.72729	1.56672	0.268228	0.577814	3.57972	0.486903	Private collection
70	Philanthidae	Cerceris	NA	Cerceris sabulosa	Cer.sabu	(Panzer, 1799)	107254	Cerceris_sabulosa	Wasp	Hymenoptera	High	2	2.67666	0.19772	0.0738682	0.62189	1.58184	0.232338	0.590975	3.09048	0.43136	Museo de Ciencias Naturales de Madrid
71	Philanthidae	Cerceris	NA	Cerceris sabulosa	Cer.sabu	(Panzer, 1799)	107255	Cerceris_sabulosa	Wasp	Hymenoptera	High	2	2.81815	0.21881	0.0776431	0.82764	1.69678	0.293682	0.60209	4.41181	0.555506	Private collection
72	Philanthidae	Cerceris	NA	Cerceris sabulosa	Cer.sabu	(Panzer, 1799)	107256	Cerceris_sabulosa	Wasp	Hymenoptera	High	2	2.82607	0.21094	0.0746408	0.71896	1.76592	0.254403	0.624868	3.98865	0.499413	Museo de Ciencias Naturales de Madrid
73	Sphecidae	Chalybion	Chalybion	Chalybion flebile	Cha.fleb	(Lepeletier de Saint Fargeau, 1845)	01n74	Sceliphron_funestum	Wasp	Araneae	Low	1	3.155	0.184	0.0583201	0.71	2.121	0.22504	0.672266	4.73096	0.475281	Private collection
74	Sphecidae	Chalybion	Chalybion	Chalybion flebile	Cha.fleb	(Lepeletier de Saint Fargeau, 1845)	03n32	Sceliphron_funestum	Wasp	Araneae	Low	1	2.974	0.181	0.0608608	0.628	2.102	0.211163	0.706792	4.14708	0.468878	Private collection
75	Sphecidae	Chalybion	Chalybion	Chalybion flebile	Cha.fleb	(Lepeletier de Saint Fargeau, 1845)	05n52	Sceliphron_funestum	Wasp	Araneae	Low	1	3.307	0.182	0.0550348	0.764	2.26	0.231025	0.683399	5.4244	0.496002	Private collection
76	Sphecidae	Chlorion	NA	Chlorion maxillosus	Chl.maxi	(Poiret, 1787)	34 Chlorion maxillosus head	Chlorion_hyrtum	Wasp	Orthoptera	Low	1	7.5534	0.3874	0.0512882	1.525	3.547	0.201896	0.46959	16.9934	0.297849	Museo Civico di Storia Naturale di Milano
77	Sphecidae	Chlorion	NA	Chlorion maxillosus	Chl.maxi	(Poiret, 1787)	35 Chlorion maxillosus head	Chlorion_hyrtum	Wasp	Orthoptera	Low	1	7.5506	0.3761	0.0498106	1.41	3.524	0.18674	0.466718	15.6101	0.273805	Museo Civico di Storia Naturale di Milano
78	Sphecidae	Chlorion	NA	Chlorion maxillosus	Chl.maxi	(Poiret, 1787)	36 Chlorion maxillosus head	Chlorion_hyrtum	Wasp	Orthoptera	Low	1	7.8041	0.3607	0.0462193	1.477	3.734	0.189259	0.478466	17.3263	0.284485	Museo Civico di Storia Naturale di Milano
79	Colletidae	Colletes	NA	Colletes abeillei	Col.abei	Pérez, 1903	C_abeillei_1_C	Colletes_thoracicus	Bee	Pollen/Nectar	Flower	0	3.67	0.31	0.0844687	0.53	2.06	0.144414	0.561308	3.42999	0.25466	Colección de Entomología de la Universidad Complutense de Madrid
80	Colletidae	Colletes	NA	Colletes abeillei	Col.abei	Pérez, 1903	C_abeillei_2_C	Colletes_thoracicus	Bee	Pollen/Nectar	Flower	0	3.29	0.25	0.0759878	0.5	2.05	0.151976	0.6231	3.22013	0.297497	Colección de Entomología de la Universidad Complutense de Madrid
81	Colletidae	Colletes	NA	Colletes abeillei	Col.abei	Pérez, 1903	C_abeillei_3_C	Colletes_thoracicus	Bee	Pollen/Nectar	Flower	0	3.42	0.24	0.0701754	0.52	2.06	0.152047	0.602339	3.36527	0.287719	Colección de Entomología de la Universidad Complutense de Madrid
82	Colletidae	Colletes	NA	Colletes hederae	Col.hede	Schmidt & Westrich, 1993	Eps24	Colletes_hederae	Bee	Pollen/Nectar	Flower	0	3.6466	0.282	0.0773323	0.666	1.991	0.182636	0.545988	4.16577	0.31327	Private collection
83	Colletidae	Colletes	NA	Colletes hederae	Col.hede	Schmidt & Westrich, 1993	Eps27	Colletes_hederae	Bee	Pollen/Nectar	Flower	0	3.6336	0.3058	0.084159	0.556	2.019	0.153016	0.555647	3.52664	0.267108	Private collection
84	Colletidae	Colletes	NA	Colletes hederae	Col.hede	Schmidt & Westrich, 1993	Eps29	Colletes_hederae	Bee	Pollen/Nectar	Flower	0	3.7247	0.2927	0.0785835	0.653	2.123	0.175316	0.569979	4.35525	0.313928	Private collection
85	Colletidae	Colletes	NA	Colletes nigricans	Col.nigr	Gistel, 1857	C_nigricans_1_C	Colletes_inaequalis	Bee	Pollen/Nectar	Flower	0	3.31	0.23	0.0694864	0.54	2.06	0.163142	0.622356	3.49471	0.318974	Colección de Entomología de la Universidad Complutense de Madrid
86	Colletidae	Colletes	NA	Colletes nigricans	Col.nigr	Gistel, 1857	C_nigricans_2_C	Colletes_inaequalis	Bee	Pollen/Nectar	Flower	0	2.92	0.19	0.0650685	0.5	1.92	0.171233	0.657534	3.01593	0.353717	Colección de Entomología de la Universidad Complutense de Madrid
87	Colletidae	Colletes	NA	Colletes nigricans	Col.nigr	Gistel, 1857	C_nigricans_3_C	Colletes_inaequalis	Bee	Pollen/Nectar	Flower	0	3.33	0.23	0.0690691	0.52	1.97	0.156156	0.591592	3.21825	0.290222	Colección de Entomología de la Universidad Complutense de Madrid
88	Crabronidae	Crabro	NA	Crabro alatus	Cra.alat	(Panzer, 1797)	55 Crabro alatus head	Crabro_scutellatus	Wasp	Diptera	High	2	2.6814	0.2271	0.0846946	1.038	1.874	0.387111	0.698889	6.11106	0.84995	Museo Civico di Storia Naturale di Milano
89	Crabronidae	Crabro	NA	Crabro alatus	Cra.alat	(Panzer, 1797)	56 Crabro alatus head	Crabro_scutellatus	Wasp	Diptera	High	2	2.7549	0.2302	0.0835602	1.064	1.954	0.386221	0.709282	6.53155	0.860606	Museo Civico di Storia Naturale di Milano
90	Crabronidae	Crabro	NA	Crabro alatus	Cra.alat	(Panzer, 1797)	57 Crabro alatus head	Crabro_scutellatus	Wasp	Diptera	High	2	2.748	0.2257	0.0821325	1.028	1.954	0.37409	0.711063	6.31055	0.835669	Museo Civico di Storia Naturale di Milano
91	Crabronidae	Crabro	NA	Crabro cribarius	Cra.crib	(Linnaeus,1758)	103791	Crabro_peltarius	Wasp	Diptera	High	2	3.485	0.325	0.0932568	1.48701	2.26901	0.426689	0.651079	10.5999	0.87276	Museo de Ciencias Naturales de Madrid
92	Crabronidae	Crabro	NA	Crabro cribarius	Cra.crib	(Linnaeus,1758)	103792	Crabro_peltarius	Wasp	Diptera	High	2	3.756	0.27	0.071885	1.31057	2.21631	0.348927	0.590072	9.12516	0.646829	Museo de Ciencias Naturales de Madrid
93	Crabronidae	Crabro	NA	Crabro cribarius	Cra.crib	(Linnaeus,1758)	103793	Crabro_peltarius	Wasp	Diptera	High	2	3.45	0.226	0.0655072	1.29055	2.01422	0.374072	0.583832	8.16642	0.686109	Museo de Ciencias Naturales de Madrid
94	Crabronidae	Crossocerus	Crossocerus	Crossocerus elongatus	Cro.elon	(Vander Linden,1829)	58 Crossocerus elongatus head	Crossocerus_elongatulus	Wasp	Diptera	High	2	1.6967	0.1511	0.0890552	0.69	1.16	0.406672	0.68368	2.51453	0.873468	Museo Civico di Storia Naturale di Milano
95	Crabronidae	Crossocerus	Crossocerus	Crossocerus elongatus	Cro.elon	(Vander Linden,1829)	59 Crossocerus elongatus head	Crossocerus_elongatulus	Wasp	Diptera	High	2	1.7062	0.1451	0.0850428	0.67	1.14	0.392685	0.668151	2.39955	0.82427	Museo Civico di Storia Naturale di Milano
96	Crabronidae	Crossocerus	Crossocerus	Crossocerus elongatus	Cro.elon	(Vander Linden,1829)	60 Crossocerus elongatus head	Crossocerus_elongatulus	Wasp	Diptera	High	2	1.5792	0.1398	0.0885258	0.64	1.06	0.405268	0.671226	2.13126	0.854597	Museo Civico di Storia Naturale di Milano
97	Crabronidae	Crossocerus	Haplocrabro	Crossocerus quadrimaculatus	Cro.quad	(Fabricius,1793)	103702	Crossocerus_quadrimaculatus	Wasp	Diptera	High	2	2.43	0.15883	0.0653621	0.99	1.51768	0.407407	0.62456	4.72025	0.799379	Museo de Ciencias Naturales de Madrid
98	Crabronidae	Crossocerus	Haplocrabro	Crossocerus quadrimaculatus	Cro.quad	(Fabricius,1793)	103703	Crossocerus_quadrimaculatus	Wasp	Diptera	High	2	2.47279	0.16666	0.0673976	1.04	1.5688	0.420578	0.634425	5.12567	0.838255	Museo de Ciencias Naturales de Madrid
99	Crabronidae	Crossocerus	Haplocrabro	Crossocerus quadrimaculatus	Cro.quad	(Fabricius,1793)	103704	Crossocerus_quadrimaculatus	Wasp	Diptera	High	2	2.40111	0.19	0.0791301	0.95	1.57634	0.39565	0.656505	4.70461	0.816017	Museo de Ciencias Naturales de Madrid
100	Crabronidae	Crossocerus	Haplocrabro	Crossocerus quadrimaculatus	Cro.quad	(Fabricius,1793)	103705	Crossocerus_quadrimaculatus	Wasp	Diptera	High	2	2.46018	0.17617	0.0716086	0.91002	1.57052	0.3699	0.638376	4.48998	0.74184	Museo de Ciencias Naturales de Madrid
101	Melittidae	Dasypoda	Microdasypoda	Dasypoda crassicornis	Das.cras	Friese, 1896	Dasypoda-1_C	Dasypoda_crassicornis	Bee	Pollen/Nectar	Flower	0	3.28	0.16	0.0487805	0.52	1.81	0.158537	0.551829	2.95687	0.274843	Colección de Entomología de la Universidad Complutense de Madrid
102	Melittidae	Dasypoda	Microdasypoda	Dasypoda crassicornis	Das.cras	Friese, 1896	Dasypoda-2_C	Dasypoda_crassicornis	Bee	Pollen/Nectar	Flower	0	3.13	0.23	0.0734824	0.47	1.73	0.15016	0.552716	2.55443	0.260738	Colección de Entomología de la Universidad Complutense de Madrid
103	Melittidae	Dasypoda	Microdasypoda	Dasypoda crassicornis	Das.cras	Friese, 1896	Dasypoda-3_C	Dasypoda_crassicornis	Bee	Pollen/Nectar	Flower	0	3.08	0.24	0.0779221	0.46	1.68	0.149351	0.545455	2.42782	0.255927	Colección de Entomología de la Universidad Complutense de Madrid
104	Melittidae	Dasypoda	Dasypoda	Dasypoda dusmeti	Das.dusm	Quilis 1928	Dasypoda dusmeti-1-C	Dasypoda_dusmeti	Bee	Pollen/Nectar	Flower	0	3.23	0.22	0.0681115	0.56	1.88	0.173375	0.582043	3.30747	0.317023	Colección de Entomología de la Universidad Complutense de Madrid
105	Melittidae	Dasypoda	Dasypoda	Dasypoda dusmeti	Das.dusm	Quilis 1928	Dasypoda dusmeti-2-C	Dasypoda_dusmeti	Bee	Pollen/Nectar	Flower	0	3.42	0.27	0.0789474	0.58	2.17	0.169591	0.634503	3.95401	0.338053	Colección de Entomología de la Universidad Complutense de Madrid
106	Melittidae	Dasypoda	Dasypoda	Dasypoda dusmeti	Das.dusm	Quilis 1928	Dasypoda dusmeti-3-C	Dasypoda_dusmeti	Bee	Pollen/Nectar	Flower	0	3.19	0.18	0.0564263	0.51	1.92	0.159875	0.601881	3.07625	0.302301	Colección de Entomología de la Universidad Complutense de Madrid
107	Melittidae	Dasypoda	Dasypoda	Dasypoda hirtipes	Das.hirt	Fabricius, 1793	M07s01	Dasypoda_hirtipes	Bee	Pollen/Nectar	Flower	0	3.8779	0.23	0.0593105	0.735	2.271	0.189536	0.585626	5.2439	0.348707	Private collection
108	Melittidae	Dasypoda	Dasypoda	Dasypoda hirtipes	Das.hirt	Fabricius, 1793	M07s04	Dasypoda_hirtipes	Bee	Pollen/Nectar	Flower	0	3.7556	0.2432	0.0647566	0.731	2.285	0.194643	0.608425	5.24751	0.372044	Private collection
109	Melittidae	Dasypoda	Dasypoda	Dasypoda hirtipes	Das.hirt	Fabricius, 1793	M07s05	Dasypoda_hirtipes	Bee	Pollen/Nectar	Flower	0	3.6001	0.2567	0.0713036	0.743	2.072	0.206383	0.57554	4.83647	0.373164	Private collection
110	Pemphredonidae	Diodontus	NA	Diodontus tristis	Dio.tris	(Vander Linden,1829)	04n01	Pemphredon_lugubris	Wasp	Homoptera	Low	1	2.003	0.158	0.0788817	0.394	1.014	0.196705	0.506241	1.25512	0.31284	Private collection
111	Pemphredonidae	Diodontus	NA	Diodontus tristis	Dio.tris	(Vander Linden,1829)	04n02	Pemphredon_lugubris	Wasp	Homoptera	Low	1	1.885	0.132	0.0700265	0.416	1.059	0.22069	0.561804	1.38401	0.389508	Private collection
112	Pemphredonidae	Diodontus	NA	Diodontus tristis	Dio.tris	(Vander Linden,1829)	04n03	Pemphredon_lugubris	Wasp	Homoptera	Low	1	1.882	0.147	0.0781084	0.282	0.973	0.149841	0.517003	0.862009	0.243373	Private collection
113	Crabronidae	Ectemnius	Hypocrabro	Ectemnius continuus	Ect.cont	(Fabricius, 1804)	103747	Ectemnius_sonorensis	Wasp	Diptera	High	2	3.36987	0.21491	0.063774	1.3702	1.96243	0.406603	0.582346	8.4475	0.743878	Museo de Ciencias Naturales de Madrid
114	Crabronidae	Ectemnius	Hypocrabro	Ectemnius continuus	Ect.cont	(Fabricius, 1804)	103748	Ectemnius_sonorensis	Wasp	Diptera	High	2	3.76012	0.21249	0.0565115	1.33761	2.237	0.355736	0.594928	9.40038	0.664878	Museo de Ciencias Naturales de Madrid
115	Crabronidae	Ectemnius	Hypocrabro	Ectemnius continuus	Ect.cont	(Fabricius, 1804)	103749	Ectemnius_sonorensis	Wasp	Diptera	High	2	3.01605	0.15999	0.0530462	1.18255	1.77826	0.392086	0.589599	6.6064	0.726252	Museo de Ciencias Naturales de Madrid
116	Crabronidae	Ectemnius	Hypocrabro	Ectemnius continuus	Ect.cont	(Fabricius, 1804)	103750	Ectemnius_sonorensis	Wasp	Diptera	High	2	3.64078	0.20661	0.0567488	1.42402	1.9752	0.39113	0.542521	8.83643	0.666635	Museo de Ciencias Naturales de Madrid
117	Apidae	Eucera	Eucera	Eucera nigrilabris	Euc.nigr	Lepeletier, 1841	09ap3s01	Eucera_nigrilabris	Bee	Pollen/Nectar	Flower	0	4.774	0.324	0.0678676	0.837	2.165	0.175325	0.453498	5.6929	0.249786	Private collection
118	Apidae	Eucera	Eucera	Eucera nigrilabris	Euc.nigr	Lepeletier, 1841	09ap3s02	Eucera_nigrilabris	Bee	Pollen/Nectar	Flower	0	5.117	0.365	0.0713309	0.894	2.662	0.174712	0.520227	7.47645	0.285538	Private collection
119	Apidae	Eucera	Eucera	Eucera nigrilabris	Euc.nigr	Lepeletier, 1841	09ap3s03	Eucera_nigrilabris	Bee	Pollen/Nectar	Flower	0	5.198	0.349	0.0671412	0.993	2.466	0.191035	0.474413	7.69294	0.284721	Private collection
120	Apidae	Eucera	Eucera	Eucera nigrilabris	Euc.nigr	Lepeletier, 1841	09ar2s04	Eucera_nigrilabris	Bee	Pollen/Nectar	Flower	0	4.347	0.315	0.0724638	0.713	2.23	0.164021	0.512997	4.9951	0.264341	Private collection
121	Apidae	Eucera	Eucera	Eucera nigrilabris	Euc.nigr	Lepeletier, 1841	09ar2s05	Eucera_nigrilabris	Bee	Pollen/Nectar	Flower	0	4.964	0.339	0.0682917	0.915	2.518	0.184327	0.507252	7.23814	0.29374	Private collection
122	Apidae	Habropoda	NA	Habropoda tarsata	Hab.tars	(Spinola, 1838)	11ap3s01	Habropoda_laboriosa	Bee	Pollen/Nectar	Flower	0	5.602	0.351	0.0626562	1.074	2.904	0.191717	0.518386	9.7983	0.312223	Private collection
123	Apidae	Habropoda	NA	Habropoda tarsata	Hab.tars	(Spinola, 1838)	11ap3s02	Habropoda_laboriosa	Bee	Pollen/Nectar	Flower	0	5.744	0.436	0.0759053	1.081	3.32	0.188196	0.577994	11.2749	0.341731	Private collection
124	Apidae	Habropoda	NA	Habropoda tarsata	Hab.tars	(Spinola, 1838)	11ap3s03	Habropoda_laboriosa	Bee	Pollen/Nectar	Flower	0	5.964	0.458	0.0767941	1.052	3.455	0.176392	0.579309	11.4186	0.321025	Private collection
125	Apidae	Habropoda	NA	Habropoda tarsata	Hab.tars	(Spinola, 1838)	11ar1s04	Habropoda_laboriosa	Bee	Pollen/Nectar	Flower	0	5.538	0.364	0.0657277	1.152	3.186	0.208017	0.575298	11.5305	0.375961	Private collection
126	Apidae	Habropoda	NA	Habropoda tarsata	Hab.tars	(Spinola, 1838)	11ar1s05	Habropoda_laboriosa	Bee	Pollen/Nectar	Flower	0	5.68	0.346	0.0609155	1.201	3.099	0.211444	0.545599	11.6927	0.362425	Private collection
127	Halictidae	Halictus	Hexataenites	Halictus scabiosae	Hal.scab	(Rossi, 1790)	1-C	Halictus_scabiosae	Bee	Pollen/Nectar	Flower	0	3.288	0.245	0.0745134	0.571	1.975	0.173662	0.600669	3.54285	0.32771	Private collection
128	Halictidae	Halictus	Hexataenites	Halictus scabiosae	Hal.scab	(Rossi, 1790)	2-C	Halictus_scabiosae	Bee	Pollen/Nectar	Flower	0	3.362	0.246	0.0731707	0.456	2.134	0.135634	0.634741	3.0571	0.270467	Private collection
129	Halictidae	Halictus	Hexataenites	Halictus scabiosae	Hal.scab	(Rossi, 1790)	3-C	Halictus_scabiosae	Bee	Pollen/Nectar	Flower	0	3.252	0.239	0.0734932	0.487	2.025	0.149754	0.622694	3.09816	0.292956	Private collection
130	Megachilidae	Heriades	Heriades	Heriades truncorum	Her.trun	(Linnaeus,1758)	19 heriades truncorum head	Heriades_truncorum	Bee	Pollen/Nectar	Flower	0	1.9653	0.1781	0.0906223	0.330986	1.31937	0.168415	0.671335	1.37192	0.355197	Museo Civico di Storia Naturale di Milano
131	Megachilidae	Heriades	Heriades	Heriades truncorum	Her.trun	(Linnaeus,1758)	20 heriades truncorum head	Heriades_truncorum	Bee	Pollen/Nectar	Flower	0	1.9716	0.183	0.092818	0.31651	1.3336	0.160535	0.676405	1.32606	0.341134	Museo Civico di Storia Naturale di Milano
132	Megachilidae	Heriades	Heriades	Heriades truncorum	Her.trun	(Linnaeus,1758)	21 heriades truncorum head	Heriades_truncorum	Bee	Pollen/Nectar	Flower	0	2.0226	0.1865	0.092208	0.31452	1.34707	0.155503	0.666009	1.33103	0.325363	Museo Civico di Storia Naturale di Milano
133	Colletidae	Hyaleus	Hylaeus	Hyaleus annulatus	Hya.annu	(Linnaeus, 1758)	04 Hyleus annulatus head	Hylaeus_difficilis	Bee	Pollen/Nectar	Flower	0	1.5258	0.1319	0.0864465	0.27194	1.17063	0.178228	0.767224	1.0001	0.429583	Museo Civico di Storia Naturale di Milano
134	Colletidae	Hyaleus	Hylaeus	Hyaleus annulatus	Hya.annu	(Linnaeus, 1758)	05 Hyleus annulatus head	Hylaeus_difficilis	Bee	Pollen/Nectar	Flower	0	1.4861	0.125	0.0841128	0.26396	1.144	0.177619	0.7698	0.948667	0.429554	Museo Civico di Storia Naturale di Milano
135	Colletidae	Hyaleus	Hylaeus	Hyaleus annulatus	Hya.annu	(Linnaeus, 1758)	06 Hyleus annulatus head	Hylaeus_difficilis	Bee	Pollen/Nectar	Flower	0	1.4763	0.1245	0.0843325	0.25404	1.1451	0.172079	0.775655	0.913893	0.419321	Museo Civico di Storia Naturale di Milano
136	Colletidae	Hylaeus	Prosopis	Hylaeus signatus	Hyl.sign	(Panzer,1798)	M05s07	Hylaeus_affinis	Bee	Pollen/Nectar	Flower	0	1.3761	0.1113	0.0808807	0.228	0.941	0.165686	0.683817	0.674022	0.355938	Private collection
137	Colletidae	Hylaeus	Prosopis	Hylaeus signatus	Hyl.sign	(Panzer,1798)	M05s08	Hylaeus_affinis	Bee	Pollen/Nectar	Flower	0	1.5166	0.133	0.0876962	0.33	1.099	0.217592	0.724647	1.13936	0.495358	Private collection
138	Colletidae	Hylaeus	Prosopis	Hylaeus signatus	Hyl.sign	(Panzer,1798)	M05s09	Hylaeus_affinis	Bee	Pollen/Nectar	Flower	0	1.3494	0.1116	0.0827034	0.288	1.007	0.213428	0.746258	0.911112	0.500369	Private collection
139	Sphecidae	Isodontia	NA	Isodontia mexicana	Iso.mexi	(de Saussure, 1867)		Isodontia_mexicana	Wasp	Orthoptera	Low	1	4.01388	0.22917	0.0570944	0.8	2.5	0.199308	0.622839	6.28319	0.389988	Private collection
140	Sphecidae	Isodontia	NA	Isodontia mexicana	Iso.mexi	(de Saussure, 1867)		Isodontia_mexicana	Wasp	Orthoptera	Low	1	4.10919	0.23461	0.057094	0.91	2.7	0.221455	0.657064	7.71889	0.457133	Private collection
141	Sphecidae	Isodontia	NA	Isodontia mexicana	Iso.mexi	(de Saussure, 1867)		Isodontia_mexicana	Wasp	Orthoptera	Low	1	4.10749	0.23734	0.0577822	0.87	2.4	0.211808	0.584298	6.55965	0.388801	Private collection
142	Sphecidae	Isodontia	NA	Isodontia mexicana	Iso.mexi	(de Saussure, 1867)		Isodontia_mexicana	Wasp	Orthoptera	Low	1	4.20135	0.2784	0.0662644	0.92	2.9	0.218977	0.690254	8.38177	0.474852	Private collection
143	Halictidae	Lasioglossum	Pyghalictus	Lasioglossum glabriusculum	Las.glab	(Morawitz, 1872)	Lgla_PD012	Lasioglossum_cinctipes	Bee	Pollen/Nectar	Flower	0	1.04916	0.09831	0.0937035	0.12373	0.7458	0.117932	0.710854	0.289899	0.263368	Private collection
144	Halictidae	Lasioglossum	Pyghalictus	Lasioglossum glabriusculum	Las.glab	(Morawitz, 1872)	Lgla_PD013	Lasioglossum_cinctipes	Bee	Pollen/Nectar	Flower	0	0.97688	0.08238	0.0843297	0.10772	0.67364	0.110269	0.689583	0.227968	0.238887	Private collection
145	Halictidae	Lasioglossum	Pyghalictus	Lasioglossum glabriusculum	Las.glab	(Morawitz, 1872)	Lgla_PD014	Lasioglossum_cinctipes	Bee	Pollen/Nectar	Flower	0	1.04624	0.08454	0.0808036	0.12956	0.68746	0.123834	0.657077	0.279813	0.255626	Private collection
146	Halictidae	Lasioglossum	Pyghalictus	Lasioglossum glabriusculum	Las.glab	(Morawitz, 1872)	Lgla_PD015	Lasioglossum_cinctipes	Bee	Pollen/Nectar	Flower	0	0.98269	0.07876	0.0801474	0.131	0.72694	0.133308	0.739745	0.299171	0.309804	Private collection
147	Halictidae	Lasioglossum	Pyghalictus	Lasioglossum glabriusculum	Las.glab	(Morawitz, 1872)	Lgla_PD022	Lasioglossum_cinctipes	Bee	Pollen/Nectar	Flower	0	1.06217	0.08527	0.0802791	0.13102	0.67269	0.123351	0.633317	0.276887	0.245423	Private collection
148	Halictidae	Lasioglossum	Sphecodogastra	Lasioglossum immunitum	Las.immu	(Vachal, 1895)	L_immunitum1	Lasioglossum_duplex	Bee	Pollen/Nectar	Flower	0	1.6457	0.1274	0.0774139	0.261	0.954	0.158595	0.579693	0.782238	0.288827	Private collection
149	Halictidae	Lasioglossum	Sphecodogastra	Lasioglossum immunitum	Las.immu	(Vachal, 1895)	L_immunitum2	Lasioglossum_duplex	Bee	Pollen/Nectar	Flower	0	1.8949	0.1492	0.0787377	0.24	0.819	0.126656	0.432213	0.617511	0.171978	Private collection
150	Halictidae	Lasioglossum	Sphecodogastra	Lasioglossum immunitum	Las.immu	(Vachal, 1895)	L_immunitum3	Lasioglossum_duplex	Bee	Pollen/Nectar	Flower	0	1.7199	0.1283	0.0745974	0.237	0.827	0.137799	0.480842	0.615749	0.20816	Private collection
151	Halictidae	Lasioglossum	Sphecodogastra	Lasioglossum interruptum	Las.inte	(Panzer, 1798)	16 Lasioglossum interruptum head	Lasioglossum_interruptum	Bee	Pollen/Nectar	Flower	0	2.1247	0.1811	0.0852356	0.335114	1.37447	0.157723	0.646901	1.44703	0.32054	Museo Civico di Storia Naturale di Milano
152	Halictidae	Lasioglossum	Sphecodogastra	Lasioglossum interruptum	Las.inte	(Panzer, 1798)	17 Lasioglossum interruptum head	Lasioglossum_interruptum	Bee	Pollen/Nectar	Flower	0	1.9975	0.1878	0.0940175	0.30785	1.32695	0.154118	0.664303	1.28334	0.321639	Museo Civico di Storia Naturale di Milano
153	Halictidae	Lasioglossum	Sphecodogastra	Lasioglossum interruptum	Las.inte	(Panzer, 1798)	18 Lasioglossum interruptum head	Lasioglossum_interruptum	Bee	Pollen/Nectar	Flower	0	1.8793	0.1684	0.0896078	0.318896	1.26682	0.169689	0.674091	1.26915	0.359353	Museo Civico di Storia Naturale di Milano
154	Halictidae	Lasioglossum	Leuchalictus	Lasioglossum majus	Las.maju	(Nylander, 1852)	6_1	Lasioglossum_majus	Bee	Pollen/Nectar	Flower	0	2.78422	0.18653	0.0669954	0.45	1.68	0.161625	0.603401	2.37504	0.306383	Private collection
155	Halictidae	Lasioglossum	Leuchalictus	Lasioglossum majus	Las.maju	(Nylander, 1852)	7_1	Lasioglossum_majus	Bee	Pollen/Nectar	Flower	0	2.70004	0.19219	0.0711804	0.44	1.65	0.162961	0.611102	2.2808	0.312857	Private collection
156	Halictidae	Lasioglossum	Leuchalictus	Lasioglossum majus	Las.maju	(Nylander, 1852)	8_1	Lasioglossum_majus	Bee	Pollen/Nectar	Flower	0	2.98	0.21	0.0704698	0.49	1.81	0.16443	0.607383	2.78628	0.313756	Private collection
157	Crabronidae	Lestica	NA	Lestica clypeata	Les.clyp	(Schreber,1759)	TO04n54	Lestica_clypeata	Wasp	Lepidoptera (adults)	High	2	2.643	0.197	0.0745365	0.971	1.618	0.367386	0.612183	4.93569	0.706567	Private collection
158	Crabronidae	Lestica	NA	Lestica clypeata	Les.clyp	(Schreber,1759)	TO07n03	Lestica_clypeata	Wasp	Lepidoptera (adults)	High	2	2.421	0.164	0.0677406	0.92	1.724	0.380008	0.712102	4.98282	0.85013	Private collection
159	Crabronidae	Lestica	NA	Lestica clypeata	Les.clyp	(Schreber,1759)	TO07n54	Lestica_clypeata	Wasp	Lepidoptera (adults)	High	2	2.615	0.197	0.0753346	0.983	1.826	0.375908	0.698279	5.63903	0.824633	Private collection
160	Megachilidae	Lithurgus	NA	Lithurgus chrysurus	Lit.chry	Fonscolombe, 1834	L chrysurus 2151_C	Lithurgus_chrysurus	Bee	Pollen/Nectar	Flower	0	3.54	0.34	0.0960452	0.66	2.43	0.186441	0.686441	5.03849	0.402062	Colección de Entomología de la Universidad Complutense de Madrid
161	Megachilidae	Lithurgus	NA	Lithurgus chrysurus	Lit.chry	Fonscolombe, 1834	L_chrysurus-2151_C	Lithurgus_chrysurus	Bee	Pollen/Nectar	Flower	0	3.29	0.28	0.0851064	0.6	2.3	0.182371	0.699088	4.3354	0.400532	Colección de Entomología de la Universidad Complutense de Madrid
162	Megachilidae	Lithurgus	NA	Lithurgus chrysurus	Lit.chry	Fonscolombe, 1834	L_chrysurus-2158_C	Lithurgus_chrysurus	Bee	Pollen/Nectar	Flower	0	3.4	0.31	0.0911765	0.61	2.24	0.179412	0.658824	4.29267	0.371338	Colección de Entomología de la Universidad Complutense de Madrid
163	Megachilidae	Megachile	Chalicodoma	Megachile parietina	Meg.pari	(Geoffroy, 1785)	12ap1s01	Megachile_parietina	Bee	Pollen/Nectar	Flower	0	4.402	0.33	0.0749659	0.756	2.751	0.17174	0.624943	6.53375	0.33718	Private collection
164	Megachilidae	Megachile	Chalicodoma	Megachile parietina	Meg.pari	(Geoffroy, 1785)	12ap1s02	Megachile_parietina	Bee	Pollen/Nectar	Flower	0	4.799	0.335	0.0698062	0.913	3.003	0.190248	0.625755	8.61343	0.374002	Private collection
165	Megachilidae	Megachile	Chalicodoma	Megachile parietina	Meg.pari	(Geoffroy, 1785)	12ap1s03	Megachile_parietina	Bee	Pollen/Nectar	Flower	0	4.966	0.383	0.0771244	0.771	3.096	0.155256	0.623439	7.49903	0.304083	Private collection
166	Megachilidae	Megachile	Chalicodoma	Megachile parietina	Meg.pari	(Geoffroy, 1785)	12ap1s04	Megachile_parietina	Bee	Pollen/Nectar	Flower	0	4.703	0.324	0.0688922	0.677	3.057	0.143951	0.650011	6.50181	0.293957	Private collection
167	Megachilidae	Megachile	Chalicodoma	Megachile parietina	Meg.pari	(Geoffroy, 1785)	12ar1s05	Megachile_parietina	Bee	Pollen/Nectar	Flower	0	4.664	0.324	0.0694683	0.766	2.947	0.164237	0.631861	7.09184	0.326018	Private collection
168	Mellinidae	Mellinus	NA	Mellinus arvensis	Mel.arve	(Linnaeus, 1758)	106278	Alysson_spinosus	Wasp	Diptera	High	2	3.22742	0.20725	0.0642154	0.63073	1.90545	0.195429	0.590394	3.77564	0.362477	Museo de Ciencias Naturales de Madrid
169	Mellinidae	Mellinus	NA	Mellinus arvensis	Mel.arve	(Linnaeus, 1758)	106279	Alysson_spinosus	Wasp	Diptera	High	2	3.07053	0.19835	0.064598	0.79779	1.83547	0.259822	0.59777	4.6003	0.487932	Museo de Ciencias Naturales de Madrid
170	Mellinidae	Mellinus	NA	Mellinus arvensis	Mel.arve	(Linnaeus, 1758)	106280	Alysson_spinosus	Wasp	Diptera	High	2	3.15162	0.19752	0.0626725	0.65158	1.8109	0.206744	0.574593	3.70691	0.373202	Museo de Ciencias Naturales de Madrid
171	Mellinidae	Mellinus	NA	Mellinus arvensis	Mel.arve	(Linnaeus, 1758)	106281	Alysson_spinosus	Wasp	Diptera	High	2	3.01847	0.20905	0.0692569	0.64406	1.7603	0.213373	0.583176	3.56175	0.390921	Museo de Ciencias Naturales de Madrid
172	Halictidae	Nomioides	NA	Nomioides minutissimus	Nom.minu	(Rossi, 1790)	m05s01	Nomioides_minutissimum	Bee	Pollen/Nectar	Flower	0	1.0463	0.0967	0.0924209	0.25	0.721	0.238937	0.689095	0.566272	0.517265	Private collection
173	Halictidae	Nomioides	NA	Nomioides minutissimus	Nom.minu	(Rossi, 1790)	m05s02	Nomioides_minutissimum	Bee	Pollen/Nectar	Flower	0	1.1049	0.0859	0.0777446	0.207	0.658	0.187347	0.595529	0.427904	0.35051	Private collection
174	Halictidae	Nomioides	NA	Nomioides minutissimus	Nom.minu	(Rossi, 1790)	m05s03	Nomioides_minutissimum	Bee	Pollen/Nectar	Flower	0	1.1262	0.0729	0.064731	0.231	0.571	0.205115	0.507015	0.414379	0.326713	Private collection
175	Megachilidae	Osmia	Osmia	Osmia bicornis	Osm.bico	(Linnaeus,1758)	06r3s10	Osmia_lignaria	Bee	Pollen/Nectar	Flower	0	3.8375	0.2808	0.0731726	0.675	2.322	0.175896	0.605081	4.92398	0.334364	Private collection
176	Megachilidae	Osmia	Osmia	Osmia bicornis	Osm.bico	(Linnaeus,1758)	06r3s11	Osmia_lignaria	Bee	Pollen/Nectar	Flower	0	3.4441	0.2152	0.0624837	0.593	1.9	0.172179	0.551668	3.53963	0.298405	Private collection
177	Megachilidae	Osmia	Osmia	Osmia bicornis	Osm.bico	(Linnaeus,1758)	06r3s12	Osmia_lignaria	Bee	Pollen/Nectar	Flower	0	3.8494	0.2478	0.0643737	0.775	2.431	0.20133	0.631527	5.91884	0.399439	Private collection
178	Crabronidae	Oxybelus	NA	Oxybelus mandibularis	Oxy.mand	Dahlbom, 1845	61 Oxybelus mandibularis head	Mellinus_arvensis	Wasp	Diptera	High	2	2.1147	0.1598	0.0755663	0.509989	1.40648	0.241164	0.665097	2.25343	0.503903	Museo Civico di Storia Naturale di Milano
179	Crabronidae	Oxybelus	NA	Oxybelus mandibularis	Oxy.mand	Dahlbom, 1845	62 Oxybelus mandibularis head	Mellinus_arvensis	Wasp	Diptera	High	2	2.0704	0.1583	0.0764587	0.563911	1.61053	0.272368	0.777882	2.85317	0.66561	Museo Civico di Storia Naturale di Milano
180	Crabronidae	Oxybelus	NA	Oxybelus mandibularis	Oxy.mand	Dahlbom, 1845	63 Oxybelus mandibularis head	Mellinus_arvensis	Wasp	Diptera	High	2	2.0173	0.1576	0.0781242	0.471025	1.3251	0.233493	0.656871	1.96085	0.48184	Museo Civico di Storia Naturale di Milano
181	Crabronidae	Oxybelus	NA	Oxybelus quatuordecimnotatus	Oxy.quat	Jurine, 1807	102575	Oxybelus_quatuordecimnotatus	Wasp	Diptera	High	2	1.93829	0.1373	0.0708356	0.62258	1.33277	0.321201	0.687601	2.60676	0.693845	Museo de Ciencias Naturales de Madrid
182	Crabronidae	Oxybelus	NA	Oxybelus quatuordecimnotatus	Oxy.quat	Jurine, 1807	102576	Oxybelus_quatuordecimnotatus	Wasp	Diptera	High	2	1.99673	0.165	0.0826351	0.63249	1.33872	0.316763	0.670456	2.66007	0.667198	Museo de Ciencias Naturales de Madrid
183	Crabronidae	Oxybelus	NA	Oxybelus quatuordecimnotatus	Oxy.quat	Jurine, 1807	102577	Oxybelus_quatuordecimnotatus	Wasp	Diptera	High	2	1.77697	0.13281	0.0747396	0.57117	1.17312	0.321429	0.66018	2.10503	0.666649	Museo de Ciencias Naturales de Madrid
184	Crabronidae	Oxybelus	NA	Oxybelus quatuordecimnotatus	Oxy.quat	Jurine, 1807	102578	Oxybelus_quatuordecimnotatus	Wasp	Diptera	High	2	1.8751	0.19921	0.10624	0.74161	1.34004	0.395504	0.71465	3.12207	0.887962	Museo de Ciencias Naturales de Madrid
185	Apidae	Oxytrigona	NA	Oxytrigona sp.	Oxy.sp	Cockerell, 1917	Oxytrigona_sp1	Oxytrigona_mellicolor	Bee	Pollen/Nectar	Flower	0	2.5551	0.1917	0.0750264	0.339	1.299	0.132676	0.508395	1.38343	0.211906	Museo di Zoologia Università degli Studi di Milano
186	Apidae	Oxytrigona	NA	Oxytrigona sp.	Oxy.sp	Cockerell, 1917	Oxytrigona_sp2	Oxytrigona_mellicolor	Bee	Pollen/Nectar	Flower	0	2.57	0.1934	0.0752529	0.326	1.303	0.126848	0.507004	1.33448	0.202044	Museo di Zoologia Università degli Studi di Milano
187	Apidae	Oxytrigona	NA	Oxytrigona sp.	Oxy.sp	Cockerell, 1917	Oxytrigona_sp3	Oxytrigona_mellicolor	Bee	Pollen/Nectar	Flower	0	2.625	0.1884	0.0717714	0.379	1.199	0.144381	0.456762	1.42761	0.207181	Museo di Zoologia Università degli Studi di Milano
188	Crabronidae	Palarus	NA	Palarus flavipes	Pal.flav	(Fabricius, 1781)	107272	Palarus_histrio	Wasp	Hymenoptera	High	2	3.24573	0.27111	0.0835282	1.15504	2.46379	0.355864	0.759087	8.94027	0.848645	Museo de Ciencias Naturales de Madrid
189	Crabronidae	Palarus	NA	Palarus flavipes	Pal.flav	(Fabricius, 1781)	107273	Palarus_histrio	Wasp	Hymenoptera	High	2	3.2586	0.29193	0.0895876	1.03347	2.5371	0.317152	0.778586	8.23731	0.775753	Museo de Ciencias Naturales de Madrid
190	Crabronidae	Palarus	NA	Palarus flavipes	Pal.flav	(Fabricius, 1781)	107274	Palarus_histrio	Wasp	Hymenoptera	High	2	3.33936	0.28522	0.0854116	1.03854	2.58193	0.311	0.773181	8.42398	0.755425	Museo de Ciencias Naturales de Madrid
191	Crabronidae	Palarus	NA	Palarus flavipes	Pal.flav	(Fabricius, 1781)	107275	Palarus_histrio	Wasp	Hymenoptera	High	2	3.00061	0.26255	0.0874989	0.97721	2.24874	0.32567	0.749428	6.90362	0.766757	Museo de Ciencias Naturales de Madrid
192	Andrenidae	Panurgus	Panurgus	Panurgus banksianus	Pan.bank	Kirby, 1802	P.banksianus_AV_C	Panurgus_banksianus	Bee	Pollen/Nectar	Flower	0	2.97	0.2	0.0673401	0.46	1.56	0.154882	0.525253	2.25441	0.255576	Colección de Entomología de la Universidad Complutense de Madrid
193	Andrenidae	Panurgus	Panurgus	Panurgus banksianus	Pan.bank	Kirby, 1802	P.banksianus_PM_1_C	Panurgus_banksianus	Bee	Pollen/Nectar	Flower	0	2.74	0.18	0.0656934	0.42	1.37	0.153285	0.5	1.80767	0.240779	Colección de Entomología de la Universidad Complutense de Madrid
194	Andrenidae	Panurgus	Panurgus	Panurgus banksianus	Pan.bank	Kirby, 1802	P.banksianus_PM_2_C	Panurgus_banksianus	Bee	Pollen/Nectar	Flower	0	2.65	0.17	0.0641509	0.43	1.18	0.162264	0.445283	1.59404	0.226991	Colección de Entomología de la Universidad Complutense de Madrid
195	Pemphredonidae	Passaloecus	NA	Passaloecus gracilis	Pas.grac	(Curtis,1834)	102583	Passaloecus_gracilis	Wasp	Homoptera	Low	1	1.26645	0.10678	0.0843144	0.2533	0.86955	0.200008	0.686604	0.691958	0.431423	Museo de Ciencias Naturales de Madrid
196	Pemphredonidae	Passaloecus	NA	Passaloecus gracilis	Pas.grac	(Curtis,1834)	102584	Passaloecus_gracilis	Wasp	Homoptera	Low	1	1.26346	0.10818	0.085622	0.30408	0.89704	0.240672	0.709987	0.856938	0.536817	Museo de Ciencias Naturales de Madrid
197	Pemphredonidae	Passaloecus	NA	Passaloecus gracilis	Pas.grac	(Curtis,1834)	102585	Passaloecus_gracilis	Wasp	Homoptera	Low	1	1.23884	0.1181	0.0953311	0.37211	0.85012	0.30037	0.686223	0.993806	0.647547	Museo de Ciencias Naturales de Madrid
198	Pemphredonidae	Passaloecus	NA	Passaloecus gracilis	Pas.grac	(Curtis,1834)	102586	Passaloecus_gracilis	Wasp	Homoptera	Low	1	1.30132	0.12608	0.0968862	0.2548	0.89648	0.195801	0.688901	0.717612	0.423762	Museo de Ciencias Naturales de Madrid
199	Pemphredonidae	Pemphredon	NA	Pemphredon lethifer	Pem.leth	(Shuckard, 1837)	102619	Pemphredon_lethifer	Wasp	Homoptera	Low	1	1.576	0.12	0.0761421	0.36544	0.99705	0.231878	0.632646	1.14468	0.460862	Museo de Ciencias Naturales de Madrid
200	Pemphredonidae	Pemphredon	NA	Pemphredon lethifer	Pem.leth	(Shuckard, 1837)	102620	Pemphredon_lethifer	Wasp	Homoptera	Low	1	1.646	0.126	0.0765492	0.37022	0.97403	0.224921	0.591756	1.13288	0.418141	Museo de Ciencias Naturales de Madrid
201	Pemphredonidae	Pemphredon	NA	Pemphredon lethifer	Pem.leth	(Shuckard, 1837)	102621	Pemphredon_lethifer	Wasp	Homoptera	Low	1	1.645	0.123	0.074772	0.40726	0.98336	0.247574	0.597787	1.25816	0.464946	Museo de Ciencias Naturales de Madrid
202	Philanthidae	Philanthus	NA	Philanthus coronatus	Phi.coro	(Thunberg, 1784)	PCO-18-168-1-06	Philanthus_coronatus	Wasp	Hymenoptera	High	2	3.807	0.333	0.0874704	0.614	2.314	0.161282	0.607828	4.46356	0.307975	Private collection
203	Philanthidae	Philanthus	NA	Philanthus coronatus	Phi.coro	(Thunberg, 1784)	PCO-18-168-2-06	Philanthus_coronatus	Wasp	Hymenoptera	High	2	4.203	0.359	0.0854152	0.719	2.541	0.171068	0.604568	5.73962	0.324911	Private collection
204	Philanthidae	Philanthus	NA	Philanthus coronatus	Phi.coro	(Thunberg, 1784)	PHICOR-1-01	Philanthus_coronatus	Wasp	Hymenoptera	High	2	3.782	0.312	0.082496	0.664	2.201	0.175568	0.581967	4.59132	0.320993	Private collection
205	Philanthidae	Philanthus	NA	Philanthus coronatus	Phi.coro	(Thunberg, 1784)	PHICOR-2-06	Philanthus_coronatus	Wasp	Hymenoptera	High	2	3.894	0.319	0.0819209	0.646	2.398	0.165896	0.615819	4.86667	0.320952	Private collection
206	Philanthidae	Philanthus	NA	Philanthus triangulum	Phi.tria	(Fabricius, 1775)	103736	Philanthus_triangulum	Wasp	Hymenoptera	High	2	4.52325	0.35437	0.0783441	0.74836	2.63941	0.165447	0.583521	6.20536	0.303296	Museo de Ciencias Naturales de Madrid
207	Philanthidae	Philanthus	NA	Philanthus triangulum	Phi.tria	(Fabricius, 1775)	103737	Philanthus_triangulum	Wasp	Hymenoptera	High	2	2.46634	0.19875	0.080585	0.4899	1.41368	0.198634	0.573189	2.17575	0.357686	Museo de Ciencias Naturales de Madrid
208	Philanthidae	Philanthus	NA	Philanthus triangulum	Phi.tria	(Fabricius, 1775)	103738	Philanthus_triangulum	Wasp	Hymenoptera	High	2	4.605	0.333	0.0723127	0.63695	2.63972	0.138317	0.573229	5.28218	0.249089	Museo de Ciencias Naturales de Madrid
209	Philanthidae	Philanthus	NA	Philanthus triangulum	Phi.tria	(Fabricius, 1775)	103739	Philanthus_triangulum	Wasp	Hymenoptera	High	2	4.78	0.325	0.0679916	0.88511	2.92923	0.185169	0.61281	8.14518	0.356488	Museo de Ciencias Naturales de Madrid
210	Philanthidae	Philanthus	NA	Philanthus venustus	Phi.venu	(Rossi, 1790)	40 Philanthus venustus head	Philanthus_pulchellus	Wasp	Hymenoptera	High	2	3.4348	0.2886	0.0840224	0.565	2.094	0.164493	0.609642	3.71685	0.315045	Museo Civico di Storia Naturale di Milano
211	Philanthidae	Philanthus	NA	Philanthus venustus	Phi.venu	(Rossi, 1790)	41 Philanthus venustus head	Philanthus_pulchellus	Wasp	Hymenoptera	High	2	3.2529	0.2688	0.082634	0.598	1.971	0.183836	0.605921	3.70286	0.349942	Museo Civico di Storia Naturale di Milano
212	Philanthidae	Philanthus	NA	Philanthus venustus	Phi.venu	(Rossi, 1790)	42 Philanthus venustus head	Philanthus_pulchellus	Wasp	Hymenoptera	High	2	3.1413	0.2439	0.077643	0.636	2.494	0.202464	0.793939	4.98314	0.504992	Museo Civico di Storia Naturale di Milano
213	Sphecidae	Prionyx	NA	Prionyx kirbii	Pri.kirb	(Van der Linden, 1827)	102609	Prionyx_kirbii	Wasp	Orthoptera	Low	1	3.02187	0.22961	0.0759828	0.94968	2.0738	0.314269	0.686264	6.1872	0.677552	Museo de Ciencias Naturales de Madrid
214	Sphecidae	Prionyx	NA	Prionyx kirbii	Pri.kirb	(Van der Linden, 1827)	102610	Prionyx_kirbii	Wasp	Orthoptera	Low	1	3.14883	0.25168	0.0799281	0.94625	2.13139	0.300508	0.676883	6.33605	0.639029	Museo de Ciencias Naturales de Madrid
215	Sphecidae	Prionyx	NA	Prionyx kirbii	Pri.kirb	(Van der Linden, 1827)	102611	Prionyx_kirbii	Wasp	Orthoptera	Low	1	2.78955	0.24368	0.0873546	0.98744	1.87044	0.353978	0.670517	5.80236	0.745652	Museo de Ciencias Naturales de Madrid
216	Sphecidae	Prionyx	NA	Prionyx kirbii	Pri.kirb	(Van der Linden, 1827)	102612	Prionyx_kirbii	Wasp	Orthoptera	Low	1	3.00963	0.24873	0.0826447	1.15854	2.07443	0.384944	0.689264	7.55022	0.833553	Museo de Ciencias Naturales de Madrid
217	Psenidae	Psenulus	NA	Psenulus pallipes	Pse.pall	(Panzer,1798)	103800	Psenulus_pallipes	Wasp	Homoptera	Low	1	1.57643	0.14737	0.0934834	0.41927	0.94684	0.265962	0.600623	1.24715	0.501846	Museo de Ciencias Naturales de Madrid
218	Psenidae	Psenulus	NA	Psenulus pallipes	Pse.pall	(Panzer,1798)	103801	Psenulus_pallipes	Wasp	Homoptera	Low	1	1.49413	0.12696	0.0849725	0.37433	0.94445	0.250534	0.632107	1.11067	0.497516	Museo de Ciencias Naturales de Madrid
219	Psenidae	Psenulus	NA	Psenulus pallipes	Pse.pall	(Panzer,1798)	103802	Psenulus_pallipes	Wasp	Homoptera	Low	1	1.60888	0.11518	0.0715902	0.45081	1.02336	0.280201	0.63607	1.44935	0.559918	Museo de Ciencias Naturales de Madrid
220	Psenidae	Psenulus	NA	Psenulus pallipes	Pse.pall	(Panzer,1798)	103803	Psenulus_pallipes	Wasp	Homoptera	Low	1	1.4253	0.10851	0.0761313	0.36231	0.88596	0.254199	0.621595	1.00843	0.4964	Museo de Ciencias Naturales de Madrid
221	Philanthidae	Pseudoscolia	NA	Pseudoscolia martinezi	Pse.mart	Suárez, 1981	95922	Pseudoscolia_sinaitica	Wasp	Hymenoptera	High	2	2.32401	0.17167	0.073868	0.61648	1.4231	0.265266	0.612347	2.75616	0.510303	Museo de Ciencias Naturales de Madrid
222	Philanthidae	Pseudoscolia	NA	Pseudoscolia martinezi	Pse.mart	Suárez, 1981	95923	Pseudoscolia_sinaitica	Wasp	Hymenoptera	High	2	2.24065	0.16671	0.0744025	0.55571	1.40749	0.248013	0.628161	2.45722	0.489435	Museo de Ciencias Naturales de Madrid
223	Philanthidae	Pseudoscolia	NA	Pseudoscolia martinezi	Pse.mart	Suárez, 1981	95924	Pseudoscolia_sinaitica	Wasp	Hymenoptera	High	2	2.3987	0.17666	0.0736482	0.70477	1.50736	0.293813	0.628407	3.33745	0.580046	Museo de Ciencias Naturales de Madrid
224	Philanthidae	Pseudoscolia	NA	Pseudoscolia martinezi	Pse.mart	Suárez, 1981	95925	Pseudoscolia_sinaitica	Wasp	Hymenoptera	High	2	2.33413	0.18149	0.0777549	0.63465	1.48371	0.2719	0.635659	2.95824	0.542979	Museo de Ciencias Naturales de Madrid
225	Sphecidae	Sceliphron	NA	Sceliphron caementarium	Sce.caem	(Drury, 1773)	01n06	Sceliphron_caementarium	Wasp	Araneae	Low	1	3.941	0.237	0.060137	0.83	2.347	0.210606	0.595534	6.11985	0.394029	Private collection
226	Sphecidae	Sceliphron	NA	Sceliphron caementarium	Sce.caem	(Drury, 1773)	01n47	Sceliphron_caementarium	Wasp	Araneae	Low	1	4.208	0.242	0.0575095	0.916	2.511	0.217681	0.596721	7.2259	0.408076	Private collection
227	Sphecidae	Sceliphron	NA	Sceliphron caementarium	Sce.caem	(Drury, 1773)	01n48	Sceliphron_caementarium	Wasp	Araneae	Low	1	4.901	0.266	0.0542746	1.262	2.858	0.257498	0.583146	11.3311	0.471739	Private collection
228	Sphecidae	Sceliphron	NA	Sceliphron spirifex	Sce.spir	Linnaeus, 1758	37 Sceliphron spirifex head	Chalybion_californicum	Wasp	Araneae	Low	1	4.7412	0.2758	0.0581709	1.1	3.038	0.232009	0.640766	10.4986	0.46704	Private collection
229	Sphecidae	Sceliphron	NA	Sceliphron spirifex	Sce.spir	Linnaeus, 1758	38 Sceliphron spirifex head	Chalybion_californicum	Wasp	Araneae	Low	1	4.5994	0.279	0.0606601	1.048	2.882	0.227856	0.626603	9.48867	0.448542	Private collection
230	Sphecidae	Sceliphron	NA	Sceliphron spirifex	Sce.spir	Linnaeus, 1758	39 Sceliphron spirifex head	Chalybion_californicum	Wasp	Araneae	Low	1	4.4179	0.2678	0.060617	0.961	2.825	0.217524	0.639444	8.52887	0.436978	Private collection
231	Halictidae	Seladonia	NA	Seladonia subaurata	Sel.suba	(Rossi, 1792)	Ssub_RM006	Seladonia_tumulorum	Bee	Pollen/Nectar	Flower	0	2.30907	0.13865	0.0600458	0.31367	1.392	0.135843	0.60284	1.37171	0.257269	Private collection
232	Halictidae	Seladonia	NA	Seladonia subaurata	Sel.suba	(Rossi, 1792)	Ssub_RM008	Seladonia_tumulorum	Bee	Pollen/Nectar	Flower	0	1.95908	0.125	0.0638055	0.27501	1.288	0.140377	0.657451	1.11279	0.289941	Private collection
233	Halictidae	Seladonia	NA	Seladonia subaurata	Sel.suba	(Rossi, 1792)	Ssub_RM009	Seladonia_tumulorum	Bee	Pollen/Nectar	Flower	0	2.07281	0.12047	0.0581192	0.27955	1.372	0.134865	0.661903	1.20493	0.280443	Private collection
234	Halictidae	Seladonia	NA	Seladonia subaurata	Sel.suba	(Rossi, 1792)	Ssub_RM010	Seladonia_tumulorum	Bee	Pollen/Nectar	Flower	0	2.32953	0.16138	0.0692758	0.33416	1.531	0.143445	0.657214	1.60724	0.296171	Private collection
235	Halictidae	Seladonia	NA	Seladonia subaurata	Sel.suba	(Rossi, 1792)	Ssub_RM011	Seladonia_tumulorum	Bee	Pollen/Nectar	Flower	0	2.27726	0.15909	0.0698603	0.31144	1.437	0.136761	0.631021	1.40599	0.271116	Private collection
236	Larridae	Solierella	NA	Solierella compedita	Sol.comp	(Piccioli, 1869)	103756	Solierella_compedita	Wasp	Homoptera	Low	1	1.22365	0.08919	0.0728885	0.39378	0.8514	0.321808	0.695787	1.05326	0.703433	Museo de Ciencias Naturales de Madrid
237	Larridae	Solierella	NA	Solierella compedita	Sol.comp	(Piccioli, 1869)	103757	Solierella_compedita	Wasp	Homoptera	Low	1	1.27112	0.10737	0.0844688	0.37499	0.8663	0.295008	0.681525	1.02056	0.631633	Museo de Ciencias Naturales de Madrid
238	Larridae	Solierella	NA	Solierella compedita	Sol.comp	(Piccioli, 1869)	103758	Solierella_compedita	Wasp	Homoptera	Low	1	1.27826	0.10965	0.0857807	0.31877	0.82423	0.249378	0.644806	0.825421	0.50517	Museo de Ciencias Naturales de Madrid
239	Larridae	Solierella	NA	Solierella compedita	Sol.comp	(Piccioli, 1869)	103759	Solierella_compedita	Wasp	Homoptera	Low	1	1.26985	0.10556	0.0831279	0.35505	0.85494	0.2796	0.673261	0.953619	0.591385	Museo de Ciencias Naturales de Madrid
240	Sphecidae	Sphex	NA	Sphex paludosus	Sph.palu	(Rossi, 1790)	31 Sphex paludosus head	Sphex_ichneumoneus	Wasp	Orthoptera	Low	1	5.135	0.3148	0.0613048	1.319	3.517	0.256865	0.684907	14.5736	0.552696	Museo Civico di Storia Naturale di Milano
241	Sphecidae	Sphex	NA	Sphex paludosus	Sph.palu	(Rossi, 1790)	32 Sphex paludosus head	Sphex_ichneumoneus	Wasp	Orthoptera	Low	1	4.9532	0.2781	0.0561455	1.304	3.413	0.263264	0.68905	13.9818	0.569891	Museo Civico di Storia Naturale di Milano
242	Sphecidae	Sphex	NA	Sphex paludosus	Sph.palu	(Rossi, 1790)	33 Sphex paludosus head	Sphex_ichneumoneus	Wasp	Orthoptera	Low	1	4.6525	0.2885	0.0620097	1.227	3.158	0.263729	0.678775	12.1733	0.562385	Museo Civico di Storia Naturale di Milano
243	Bembicidae	Stictia	NA	Stictia signata	Sti.sign	(Linnaeus, 1758)	49 Sticta signata head	Gorytes_laticinctus	Wasp	Diptera	High	2	8.13			3.323	6.66	0.408733	0.819188	69.5272	1.0519	Museo Civico di Storia Naturale di Milano
244	Bembicidae	Stictia	NA	Stictia signata	Sti.sign	(Linnaeus, 1758)	50 Sticta signata head	Gorytes_laticinctus	Wasp	Diptera	High	2	9.4			3.095	6.275	0.329255	0.667553	61.0133	0.690508	Museo Civico di Storia Naturale di Milano
245	Bembicidae	Stictia	NA	Stictia signata	Sti.sign	(Linnaeus, 1758)	51 Sticta signata head	Gorytes_laticinctus	Wasp	Diptera	High	2	9.87			3.239	6.638	0.328166	0.672543	67.5458	0.693368	Museo Civico di Storia Naturale di Milano
246	Pemphredonidae	Stigmus	NA	Stigmus solskyi	Sti.sols	Morawitz, 1864	102605	Stigmus_fulvipes	Wasp	Homoptera	Low	1	1.15422	0.10147	0.0879122	0.3301	0.71204	0.285994	0.616901	0.738414	0.554272	Museo de Ciencias Naturales de Madrid
247	Pemphredonidae	Stigmus	NA	Stigmus solskyi	Sti.sols	Morawitz, 1864	102606	Stigmus_fulvipes	Wasp	Homoptera	Low	1	0.88404	0.0596	0.0674178	0.25001	0.5735	0.282804	0.648726	0.450444	0.576364	Museo de Ciencias Naturales de Madrid
248	Pemphredonidae	Stigmus	NA	Stigmus solskyi	Sti.sols	Morawitz, 1864	102607	Stigmus_fulvipes	Wasp	Homoptera	Low	1	1.00217	0.08902	0.0888272	0.27102	0.60933	0.270433	0.608011	0.518805	0.51656	Museo de Ciencias Naturales de Madrid
249	Bembicidae	Stizus	NA	Stizus continuus	Sti.cont	(Klug, 1835)	S_continuus1	Stizus_continuus	Wasp	Orthoptera	Low	1	5.1411	0.4171	0.0811305	1.675	3.126	0.325806	0.608041	16.4495	0.62236	Private collection
250	Bembicidae	Stizus	NA	Stizus continuus	Sti.cont	(Klug, 1835)	S_continuus2	Stizus_continuus	Wasp	Orthoptera	Low	1	5.1425	0.3849	0.0748469	1.503	3.005	0.29227	0.584346	14.1891	0.536543	Private collection
251	Bembicidae	Stizus	NA	Stizus continuus	Sti.cont	(Klug, 1835)	S_continuus3	Stizus_continuus	Wasp	Orthoptera	Low	1	5.5069	0.3739	0.0678966	1.69	3.213	0.306888	0.58345	17.0588	0.562513	Private collection
252	Bembicidae	Stizus	NA	Stizus fasciatus	Sti.fasc	(Fabricius, 1781)	52 Stizus fasciatus head	Stizus_vespoides	Wasp	Orthoptera	Low	1	7.8874	0.5404	0.0685143	2.155	4.599	0.273221	0.583082	31.1358	0.500487	Museo Civico di Storia Naturale di Milano
253	Bembicidae	Stizus	NA	Stizus fasciatus	Sti.fasc	(Fabricius, 1781)	53 Stizus fasciatus head	Stizus_vespoides	Wasp	Orthoptera	Low	1	8.2262	0.5788	0.0703606	2.361	5.069	0.28701	0.616202	37.5983	0.555609	Museo Civico di Storia Naturale di Milano
254	Bembicidae	Stizus	NA	Stizus fasciatus	Sti.fasc	(Fabricius, 1781)	54 Stizus fasciatus head	Stizus_vespoides	Wasp	Orthoptera	Low	1	8.1053	0.5763	0.0711016	2.154	4.769	0.265752	0.58838	32.2718	0.49123	Museo Civico di Storia Naturale di Milano
255	Bembicidae	Stizus	NA	Stizus ruficornis	Sti.rufi	(Fabricius, 1787)	103764	Stizus_kohlii	Wasp	Mantodea	Low	1	5.61852	0.50846	0.0904971	1.94357	3.65424	0.345922	0.650392	22.3124	0.706811	Museo de Ciencias Naturales de Madrid
256	Bembicidae	Stizus	NA	Stizus ruficornis	Sti.rufi	(Fabricius, 1787)	103765	Stizus_kohlii	Wasp	Mantodea	Low	1	4.54297	0.34315	0.0755343	1.38555	2.87296	0.304988	0.632397	12.5055	0.605929	Museo de Ciencias Naturales de Madrid
257	Bembicidae	Stizus	NA	Stizus ruficornis	Sti.rufi	(Fabricius, 1787)	103766	Stizus_kohlii	Wasp	Mantodea	Low	1	4.66162	0.33868	0.0726529	1.41865	2.97501	0.304326	0.638192	13.2591	0.610155	Museo de Ciencias Naturales de Madrid
258	Bembicidae	Stizus	NA	Stizus ruficornis	Sti.rufi	(Fabricius, 1787)	103767	Stizus_kohlii	Wasp	Mantodea	Low	1	4.40381	0.34389	0.0780892	1.15617	2.80266	0.262539	0.636417	10.1799	0.52491	Museo de Ciencias Naturales de Madrid
259	Crabronidae	Trypoxylon	Trypoxylon	Trypoxylon attenuatum	Try.atte	Smith,1851	102567	Trypoxylon_attenuatum	Wasp	Araneae	Low	1	1.62047	0.12083	0.0745648	0.3817	1.08036	0.235549	0.666695	1.29551	0.493354	Museo de Ciencias Naturales de Madrid
260	Crabronidae	Trypoxylon	Trypoxylon	Trypoxylon attenuatum	Try.atte	Smith,1851	102568	Trypoxylon_attenuatum	Wasp	Araneae	Low	1	1.58552	0.10881	0.0686273	0.46372	1.13471	0.292472	0.715671	1.65307	0.657578	Museo de Ciencias Naturales de Madrid
261	Crabronidae	Trypoxylon	Trypoxylon	Trypoxylon attenuatum	Try.atte	Smith,1851	102569	Trypoxylon_attenuatum	Wasp	Araneae	Low	1	1.5339	0.10526	0.0686225	0.42488	1.08816	0.276993	0.709407	1.45248	0.617326	Museo de Ciencias Naturales de Madrid
262	Crabronidae	Trypoxylon	Trypoxylon	Trypoxylon attenuatum	Try.atte	Smith,1851	102570	Trypoxylon_attenuatum	Wasp	Araneae	Low	1	1.65808	0.11461	0.0691221	0.40188	1.18252	0.242377	0.713186	1.49298	0.543055	Museo de Ciencias Naturales de Madrid
263	Apidae	Xylocopa	Xylocopa	Xylocopa violacea	Xyl.viol	Linnaeus, 1758	M06s01	Xylocopa_violacea	Bee	Pollen/Nectar	Flower	0	7.7999	0.4712	0.060411	1.282	4.303	0.164361	0.551674	17.3304	0.28486	Private collection
264	Apidae	Xylocopa	Xylocopa	Xylocopa violacea	Xyl.viol	Linnaeus, 1758	M06s02	Xylocopa_violacea	Bee	Pollen/Nectar	Flower	0	7.164	0.4295	0.0599525	1.06	4.418	0.147962	0.616695	14.7123	0.286662	Private collection
265	Apidae	Xylocopa	Xylocopa	Xylocopa violacea	Xyl.viol	Linnaeus, 1758	X_violacea1	Xylocopa_violacea	Bee	Pollen/Nectar	Flower	0	7.1498	0.4321	0.0604353	1.458	4.076	0.203922	0.570086	18.6699	0.365219	Private collection

## Sheet: Phylo
Seq_ID	Family	Subfamily	Tribe	Genus	Species	Sp_abb	Sp_code	animal	Diet	Diet_Mobility	Type	Diet_Rank	Head_mm	Oc_mm	Rel_Oc	EyeW_mm	Rel_EW	EyeH_mm	Rel_EH	Eye	Rel_Eye
1	Sphecidae	Ammophilinae	NA	Ammophila	Ammophila heydeni	A. heydeni	Amm.heyd	Ammophila_heydeni	Lepidoptera (larvae)	Low	Wasp	3	2.9595	0.211067	0.0714761	0.75	0.25329	1.98	0.669472	4.6949	0.532707
2	Sphecidae	Ammophilinae	NA	Ammophila	Ammophila sabulosa	A. sabulosa	Amm.sabu	Ammophila_sabulosa	Lepidoptera (larvae)	Low	Wasp	3	3.27997	0.220117	0.0699263	0.70764	0.215773	1.83402	0.557636	4.23109	0.380143
3	Andrenidae	Andreninae	NA	Andrena	Andrena agilissima	A. agilissima	And.agil	Andrena_agilissima	Pollen/Nectar	Flower	Bee	0	3.77	0.283333	0.0750538	0.61	0.16158	2.27333	0.603063	4.37666	0.307119
4	Andrenidae	Andreninae	NA	Andrena	Andrena cineraria	A. cineraria	And.cine	Andrena_cineraria	Pollen/Nectar	Flower	Bee	0	3.78323	0.2842	0.075035	0.543333	0.143118	2.19	0.577276	2.3275	0.195775
5	Andrenidae	Andreninae	NA	Andrena	Andrena minutula	A. minutula	And.minu	Andrena_minutula	Pollen/Nectar	Flower	Bee	0	2.2056	0.152833	0.0693312	0.33	0.149351	1.39	0.629208	1.45257	0.296252
6	Megachilidae	Megachilinae	Anthidiini	Anthidiellum	Anthidiellum strigatum	A. strigatum	Ant.stri	Anthidiellum_notatum	Pollen/Nectar	Flower	Bee	0	2.77837	0.253633	0.0912946	0.478076	0.171978	1.84351	0.663593	2.76685	0.358005
7	Megachilidae	Megachilinae	Anthidiini	Anthidium	Anthidium manicatum	A. manicatum	Ant.mani	Anthidium_illustre	Pollen/Nectar	Flower	Bee	0	4.24575	0.3175	0.0746935	0.83925	0.198968	3.039	0.716284	8.05701	0.447881
8	Apidae	Apinae	Anthophorini	Anthophora	Anthophora aestivalis	A. aestivalis	Ant.aest	Anthophora_pacifica	Pollen/Nectar	Flower	Bee	0	5.1918	0.3486	0.0671759	1.003	0.193333	2.8704	0.552917	9.04069	0.335801
9	Bembicidae	Bembicinae	Bembicini	Bembecinus	Bembecinus tridens	B. tridens	Bem.trid	Bembecinus_tridens	Homoptera	Low	Wasp	3	2.59369	0.162225	0.062651	0.732393	0.281576	1.47668	0.569584	3.40614	0.503235
10	Bembicidae	Bembicinae	Bembicini	Bembix	Bembix oculata	B. oculata	Bem.ocul	Bembix_oculata	Diptera	High	Wasp	2	4.79733			1.44833	0.301829	2.98767	0.622777	13.5989	0.590555
11	Bembicidae	Bembicinae	Bembicini	Bembix	Bembix olivacea	B. olivacea	Bem.oliv	Bembix_amoena	Diptera	High	Wasp	2	4.82267			1.40433	0.291054	3.11767	0.646475	13.7751	0.59125
12	Bembicidae	Bembicinae	Bembicini	Bembix	Bembix rostrata	B. rostrata	Bem.rost	Bembix_rostrata	Diptera	High	Wasp	2	5.21			1.47733	0.284829	3.22767	0.623008	15.0545	0.563573
13	Apidae	Apinae	Bombini	Bombus	Bombus dalhbomii	B. dalhbomii	Bom.dalh	Bombus_dahlbomii	Pollen/Nectar	Flower	Bee	0	5.86225	0.37475	0.0640864	1.2285	0.20976	3.678	0.628162	14.2783	0.415592
14	Apidae	Apinae	Bombini	Bombus	Bombus hypnorum	B. hypnorum	Bom.hypn	Bombus_hypnorum	Pollen/Nectar	Flower	Bee	0	3.61567	0.2415	0.0669351	0.666	0.183468	2.12733	0.587079	4.51401	0.340504
15	Apidae	Xylocopinae	Ceratinini	Ceratina	Ceratina callosa	C. callosa	Cer.call	Ceratina_cyanea	Pollen/Nectar	Flower	Bee	0	2.3976	0.205533	0.0857231	0.4162	0.173973	1.39778	0.582317	1.82477	0.31765
16	Philantidae	Cercerinae	Cercerini	Cerceris	Cerceris bupresticida	C. bupresticida	Cer.bupr	Cerceris_bupresticida	Coleoptera	Low	Wasp	3	3.40992	0.23498	0.0700337	0.8361	0.24057	1.82564	0.534474	4.98789	0.408532
17	Philantidae	Cercerinae	Cercerini	Cerceris	Cerceris concinna	C. concinna	Cer.conc	Cerceris_lunata	Hymenoptera	High	Wasp	2	3.08975	0.2895	0.0937573	0.72275	0.234392	1.67575	0.542219	3.8062	0.399088
18	Philantidae	Cercerinae	Cercerini	Cerceris	Cerceris quadrifasciata	C. quadrifasciata	Cer.quad	Cerceris_quadrifasciata	Coleoptera	Low	Wasp	3	2.52775	0.201	0.0795943	0.50975	0.20199	1.33075	0.526363	2.13394	0.334367
19	Philantidae	Cercerinae	Cercerini	Cerceris	Cerceris rubida	C. rubida	Cer.rubi	Cerceris_rubida	Coleoptera	Low	Wasp	3	1.8095	0.1455	0.0804176	0.4585	0.253636	1.0465	0.578409	1.50713	0.460963
20	Philantidae	Cercerinae	Cercerini	Cerceris	Cerceris rybyensis	C. rybyensis	Cer.ryby	Cerceris_rybyensis	Hymenoptera	High	Wasp	2	2.59767	0.221	0.0853297	0.567667	0.21731	1.45433	0.56012	2.65488	0.382417
21	Philantidae	Cercerinae	Cercerini	Cerceris	Cerceris sabulosa	C. sabulosa	Cer.sabu	Cerceris_sabulosa	Hymenoptera	High	Wasp	2	2.75808	0.207003	0.0750281	0.723945	0.262163	1.65282	0.598937	3.76766	0.493295
22	Sphecidae	Sceliphrinae	NA	Chalybion	Chalybion flebile	C. flebile	Cha.fleb	Sceliphron_funestum	Araneae	Low	Wasp	3	3.14533	0.182333	0.0580719	0.700667	0.222409	2.161	0.687486	4.76748	0.480054
23	Sphecidae	Chloriontinae	NA	Chlorion	Chlorion maxillosus	C. maxillosus	Chl.maxi	Chlorion_hyrtum	Orthoptera	Low	Wasp	3	7.63603	0.374733	0.049106	1.47067	0.192632	3.60167	0.471591	16.6432	0.28538
24	Colletidae	Colletinae	NA	Colletes	Colletes abeillei	C. abeillei	Col.abei	Colletes_thoracicus	Pollen/Nectar	Flower	Bee	0	3.46	0.266667	0.0768773	0.516667	0.149479	2.05667	0.595582	3.33847	0.279958
25	Colletidae	Colletinae	NA	Colletes	Colletes hederae	C. hederae	Col.hede	Colletes_hederae	Pollen/Nectar	Flower	Bee	0	3.6683	0.2935	0.0800249	0.625	0.170323	2.04433	0.557205	4.01589	0.298102
26	Colletidae	Colletinae	NA	Colletes	Colletes nigricans	C. nigricans	Col.nigr	Colletes_inaequalis	Pollen/Nectar	Flower	Bee	0	3.18667	0.216667	0.0678747	0.52	0.16351	1.98333	0.623827	3.24296	0.320971
27	Crabronidae	Crabroninae	Crabronini	Crabro	Crabro alatus	C. alatus	Cra.alat	Crabro_scutellatus	Diptera	High	Wasp	2	2.7281	0.227667	0.0834624	1.04333	0.382474	1.92733	0.706411	6.31772	0.848742
28	Crabronidae	Crabroninae	Crabronini	Crabro	Crabro cribarius	C. cribarius	Cra.crib	Crabro_peltarius	Diptera	High	Wasp	2	3.56367	0.273667	0.076883	1.36271	0.383229	2.16651	0.608328	9.29715	0.735233
29	Crabronidae	Crabroninae	Crabronini	Crossocerus	Crossocerus elongatus	C. elongatus	Cro.elon	Crossocerus_elongatulus	Diptera	High	Wasp	2	1.6607	0.145333	0.0875413	0.666667	0.401542	1.12	0.674352	2.34845	0.850778
30	Crabronidae	Crabroninae	Crabronini	Crossocerus	Crossocerus quadrimaculatus	C. quadrimaculatus	Cro.quad	Crossocerus_quadrimaculatus	Diptera	High	Wasp	2	2.44102	0.172915	0.0708746	0.972505	0.398384	1.55834	0.638466	4.76013	0.798873
31	Melittidae	Dasypodainae	NA	Dasypoda	Dasypoda crassicornis	D. crassicornis	Das.cras	Dasypoda_crassicornis	Pollen/Nectar	Flower	Bee	0	3.16333	0.21	0.0667283	0.483333	0.152682	1.74	0.55	2.64637	0.263836
32	Melittidae	Dasypodainae	NA	Dasypoda	Dasypoda dusmeti	D. dusmeti	Das.dusm	Dasypoda_dusmeti	Pollen/Nectar	Flower	Bee	0	3.28	0.223333	0.0678284	0.55	0.167613	1.99	0.606142	3.44591	0.319126
33	Melittidae	Dasypodainae	NA	Dasypoda	Dasypoda hirtipes	D. hirtipes	Das.hirt	Dasypoda_hirtipes	Pollen/Nectar	Flower	Bee	0	3.74453	0.2433	0.0651236	0.736333	0.196854	2.20933	0.589864	5.10929	0.364638
34	Pemphredonidae	Pemphredoninae	NA	Diodontus	Diodontus tristis	D. tristis	Dio.tris	Pemphredon_lugubris	Homoptera	Low	Wasp	3	1.92333	0.145667	0.0756722	0.364	0.189078	1.01533	0.528349	1.16705	0.31524
35	Crabronidae	Crabroninae	Crabronini	Ectemnius	Ectemnius continuus	E. continuus	Ect.cont	Ectemnius_sonorensis	Diptera	High	Wasp	2	3.4467	0.1985	0.0575201	1.32859	0.386389	1.98822	0.577348	8.32268	0.700411
36	Apidae	Apinae	Eucerini	Eucera	Eucera nigrilabris	E. nigrilabris	Euc.nigr	Eucera_nigrilabris	Pollen/Nectar	Flower	Bee	0	4.88	0.3384	0.069419	0.8704	0.177884	2.4082	0.493678	6.6191	0.275625
37	Apidae	Apinae	Anthophorini	Habropoda	Habropoda tarsata	H. tarsata	Hab.tars	Habropoda_laboriosa	Pollen/Nectar	Flower	Bee	0	5.7056	0.391	0.0683998	1.112	0.195153	3.1928	0.559317	11.143	0.342673
38	Halictidae	Halictinae	Halictini	Halictus	Halictus scabiosae	H. scabiosae	Hal.scab	Halictus_scabiosae	Pollen/Nectar	Flower	Bee	0	3.30067	0.243333	0.0737258	0.504667	0.153016	2.04467	0.619368	3.2327	0.297044
39	Megachilidae	Megachilinae	Osmiini	Heriades	Heriades truncorum	H. truncorum	Her.trun	Heriades_truncorum	Pollen/Nectar	Flower	Bee	0	1.9865	0.182533	0.0918828	0.320672	0.161484	1.33335	0.67125	1.343	0.340565
40	Colletidae	Hylaeinae	NA	Hyaleus	Hyaleus annulatus	H. annulatus	Hya.annu	Hylaeus_difficilis	Pollen/Nectar	Flower	Bee	0	1.49607	0.127133	0.0849639	0.263313	0.175975	1.15324	0.770893	0.95422	0.426153
41	Colletidae	Hylaeinae	NA	Hylaeus	Hylaeus signatus	H. signatus	Hyl.sign	Hylaeus_affinis	Pollen/Nectar	Flower	Bee	0	1.41403	0.118633	0.0837601	0.282	0.198902	1.01567	0.71824	0.908165	0.450555
42	Sphecidae	Sphecinae	Sphecini	Isodontia	Isodontia mexicana	I. mexicana	Iso.mexi	Isodontia_mexicana	Orthoptera	Low	Wasp	3	4.10798	0.24488	0.0595588	0.875	0.212887	2.625	0.638614	7.23587	0.427693
43	Halictidae	Halictinae	Halictini	Lasioglossum	Lasioglossum glabriusculum	L. glabriusculum	Las.glab	Lasioglossum_cinctipes	Pollen/Nectar	Flower	Bee	0	1.02343	0.085852	0.0838527	0.124606	0.121739	0.701306	0.686115	0.274748	0.262622
44	Halictidae	Halictinae	Halictini	Lasioglossum	Lasioglossum immunitum	L. immunitum	Las.immu	Lasioglossum_duplex	Pollen/Nectar	Flower	Bee	0	1.7535	0.134967	0.0769163	0.246	0.141017	0.866667	0.497582	0.671833	0.222988
45	Halictidae	Halictinae	Halictini	Lasioglossum	Lasioglossum interruptum	L. interruptum	Las.inte	Lasioglossum_interruptum	Pollen/Nectar	Flower	Bee	0	2.0005	0.1791	0.0896203	0.32062	0.16051	1.32275	0.661765	1.33317	0.333844
46	Halictidae	Halictinae	Halictini	Lasioglossum	Lasioglossum majus	L. majus	Las.maju	Lasioglossum_majus	Pollen/Nectar	Flower	Bee	0	2.82142	0.19624	0.0695485	0.46	0.163005	1.71333	0.607295	2.48071	0.310999
47	Crabronidae	Crabroninae	Crabronini	Lestica	Lestica clypeata	L. clypeata	Les.clyp	Lestica_clypeata	Lepidoptera (adults)	High	Wasp	2	2.55967	0.186	0.0725372	0.958	0.374434	1.72267	0.674188	5.18584	0.793777
48	Megachilidae	Megachilinae	Lithurgini	Lithurgus	Lithurgus chrysurus	L. chrysurus	Lit.chry	Lithurgus_chrysurus	Pollen/Nectar	Flower	Bee	0	3.41	0.31	0.090776	0.623333	0.182741	2.32333	0.681451	4.55552	0.391311
49	Megachilidae	Megachilinae	Megachilini	Megachile	Megachile parietina	M. parietina	Meg.pari	Megachile_parietina	Pollen/Nectar	Flower	Bee	0	4.7068	0.3392	0.0720514	0.7766	0.165086	2.9708	0.631202	7.24797	0.327048
50	Mellinidae	NA	NA	Mellinus	Mellinus arvensis	M. arvensis	Mel.arve	Alysson_spinosus	Diptera	High	Wasp	2	3.11701	0.203043	0.0651857	0.68104	0.218842	1.82803	0.586483	3.91115	0.403633
51	Halictidae	Nomioidinae	NA	Nomioides	Nomioides minutissimus	N. minutissimus	Nom.minu	Nomioides_minutissimum	Pollen/Nectar	Flower	Bee	0	1.09247	0.0851667	0.0782988	0.229333	0.210466	0.65	0.597213	0.469518	0.398163
52	Megachilidae	Megachilinae	Osmiini	Osmia	Osmia bicornis	O. bicornis	Osm.bico	Osmia_lignaria	Pollen/Nectar	Flower	Bee	0	3.71033	0.247933	0.0666767	0.681	0.183135	2.21767	0.596092	4.79415	0.344069
53	Crabronidae	Crabroninae	Oxybelini	Oxybelus	Oxybelus mandibularis	O. mandibularis	Oxy.mand	Mellinus_arvensis	Diptera	High	Wasp	2	2.06747	0.158567	0.0767164	0.514975	0.249008	1.44737	0.69995	2.35582	0.550451
54	Crabronidae	Crabroninae	Oxybelini	Oxybelus	Oxybelus quatuordecimnotatus	O. quatuordecimnotatus	Oxy.quat	Oxybelus_quatuordecimnotatus	Diptera	High	Wasp	2	1.89677	0.15858	0.0836125	0.641962	0.338724	1.29616	0.683222	2.62348	0.728914
55	Apidae	Apinae	Meliponini	Oxytrigona	Oxytrigona sp.	Oxytrigona sp.	Oxyt.sp	Oxytrigona_mellicolor	Pollen/Nectar	Flower	Bee	0	2.58337	0.191167	0.0740169	0.348	0.134635	1.267	0.49072	1.38184	0.207044
56	Crabronidae	Crabroninae	Palarini	Palarus	Palarus flavipes	P. flavipes	Pal.flav	Palarus_histrio	Hymenoptera	High	Wasp	2	3.21107	0.277703	0.0865066	1.05107	0.327422	2.45789	0.76507	8.1263	0.786645
57	Andrenidae	Panurginae	Panurgini	Panurgus	Panurgus banksianus	P. banksianus	Pan.bank	Panurgus_banksianus	Pollen/Nectar	Flower	Bee	0	2.78667	0.183333	0.0657281	0.436667	0.15681	1.37	0.490179	1.88537	0.241115
58	Pemphredonidae	Pemphredoninae	NA	Passaloecus	Passaloecus gracilis	P. gracilis	Pas.grac	Passaloecus_gracilis	Homoptera	Low	Wasp	3	1.26752	0.114785	0.0905384	0.296072	0.234213	0.878297	0.692929	0.815079	0.509887
59	Pemphredonidae	Pemphredoninae	NA	Pemphredon	Pemphredon lethifer	P. lethifer	Pem.leth	Pemphredon_lethifer	Homoptera	Low	Wasp	3	1.62233	0.123	0.0758211	0.380973	0.234791	0.984813	0.607396	1.17857	0.447983
60	Philantidae	Philanthinae	Philanthini	Philanthus	Philanthus coronatus	P. coronatus	Phi.coro	Philanthus_coronatus	Hymenoptera	High	Wasp	2	3.9215	0.33075	0.0843256	0.66075	0.168454	2.3635	0.602546	4.91529	0.318708
61	Philantidae	Philanthinae	Philanthini	Philanthus	Philanthus triangulum	P. triangulum	Phi.tria	Philanthus_triangulum	Hymenoptera	High	Wasp	2	4.09365	0.30278	0.0748084	0.69008	0.171892	2.40551	0.585687	5.45212	0.31664
62	Philantidae	Philanthinae	Philanthini	Philanthus	Philanthus venustus	P. venustus	Phi.venu	Philanthus_pulchellus	Hymenoptera	High	Wasp	2	3.27633	0.2671	0.0814331	0.599667	0.183598	2.18633	0.669834	4.13429	0.389993
63	Sphecidae	Sphecinae	Prionychini	Prionyx	Prionyx kirbii	P. kirbii	Pri.kirb	Prionyx_kirbii	Orthoptera	Low	Wasp	3	2.99247	0.243425	0.0814775	1.01048	0.338425	2.03751	0.680732	6.46896	0.723946
64	Psenidae	NA	NA	Psenulus	Psenulus pallipes	P. pallipes	Pse.pall	Psenulus_pallipes	Homoptera	Low	Wasp	3	1.52619	0.124505	0.0815444	0.40168	0.262724	0.950152	0.622599	1.2039	0.51392
65	Philantidae	Pseudoscoliinae	NA	Pseudoscolia	Pseudoscolia martinezi	P. martinezi	Pse.mart	Pseudoscolia_sinaitica	Hymenoptera	High	Wasp	2	2.32437	0.174132	0.0749184	0.627903	0.269748	1.45541	0.626143	2.87727	0.530691
66	Sphecidae	Sceliphrinae	NA	Sceliphron	Sceliphron caementarium	S. caementarium	Sce.caem	Sceliphron_caementarium	Araneae	Low	Wasp	3	4.35	0.248333	0.0573071	1.00267	0.228595	2.572	0.5918	8.22561	0.424615
67	Sphecidae	Sceliphrinae	NA	Sceliphron	Sceliphron spirifex	S. spirifex	Sce.spir	Chalybion_californicum	Araneae	Low	Wasp	3	4.58617	0.2742	0.059816	1.03633	0.225796	2.915	0.635605	9.50537	0.450853
68	Halictidae	Halictinae	Halictini	Seladonia	Seladonia subaurata	S. subaurata	Sel.suba	Seladonia_tumulorum	Pollen/Nectar	Flower	Bee	0	2.18955	0.140918	0.0642213	0.302766	0.138258	1.404	0.642086	1.34053	0.278988
69	Crabronidae	Crabroninae	Miscophini	Solierella	Solierella compedita	S. compedita	Sol.comp	Solierella_compedita	Homoptera	Low	Wasp	3	1.26072	0.102943	0.0815665	0.360648	0.286448	0.849217	0.673845	0.963216	0.607905
70	Sphecidae	Sphecinae	Sphecini	Sphex	Sphex paludosus	S. paludosus	Sph.palu	Sphex_ichneumoneus	Orthoptera	Low	Wasp	3	4.91357	0.2938	0.05982	1.28333	0.261286	3.36267	0.684244	13.5762	0.561657
71	Bembicidae	Bembicinae	Bembicini	Stictia	Stictia signata	S. signata	Sti.sign	Gorytes_laticinctus	Diptera	High	Wasp	2	9.13333			3.219	0.355385	6.52433	0.719761	66.0287	0.811924
72	Pemphredonidae	Pemphredoninae	Stigminae	Stigmus	Stigmus solskyi	S. solskyi	Sti.sols	Stigmus_fulvipes	Homoptera	Low	Wasp	3	1.01348	0.0833633	0.0813857	0.28371	0.279744	0.631623	0.624546	0.569221	0.549065
73	Bembicidae	Bembicinae	Bembicini	Stizus	Stizus continuus	S. continuus	Sti.cont	Stizus_continuus	Orthoptera	Low	Wasp	3	5.2635	0.391967	0.0746247	1.62267	0.308321	3.11467	0.591946	15.8991	0.573806
74	Bembicidae	Bembicinae	Bembicini	Stizus	Stizus fasciatus	S. fasciatus	Sti.fasc	Stizus_vespoides	Orthoptera	Low	Wasp	3	8.07297	0.565167	0.0699922	2.22333	0.275327	4.81233	0.595888	33.6686	0.515775
75	Bembicidae	Bembicinae	Bembicini	Stizus	Stizus ruficornis	S. ruficornis	Sti.rufi	Stizus_kohlii	Mantodea	Low	Wasp	3	4.80673	0.383545	0.0791934	1.47599	0.304443	3.07622	0.63935	14.5642	0.611951
76	Crabronidae	Crabroninae	Trypoxylini	Trypoxylon	Trypoxylon attenuatum	T. attenuatum	Try.atte	Trypoxylon_attenuatum	Araneae	Low	Wasp	3	1.59949	0.112378	0.0702342	0.418045	0.261848	1.12144	0.70124	1.47351	0.577828
77	Apidae	Xylocopinae	Xylocopini	Xylocopa	Xylocopa violacea	X. violacea	Xyl.viol	Xylocopa_violacea	Pollen/Nectar	Flower	Bee	0	7.37123	0.444267	0.0602663	1.26667	0.172082	4.26567	0.579485	16.9042	0.312247

## Sheet: SEM-Stereo
Species	Method	Oc_mm
Bombus dalhbomii	Stereo	0.33
Bombus dalhbomii	Stereo	0.34
Bombus dalhbomii	Stereo	0.36
Bombus dalhbomii	Stereo	0.35
Bombus dalhbomii	SEM	0.37437
Bombus dalhbomii	SEM	0.3845
Bombus dalhbomii	SEM	0.35693
Bombus dalhbomii	SEM	0.36337
Bombus ruderatus	Stereo	0.25
Bombus ruderatus	Stereo	0.39
Bombus ruderatus	Stereo	0.27
Bombus ruderatus	Stereo	0.26
Bombus ruderatus	SEM	0.31303
Bombus ruderatus	SEM	0.24403
Bombus ruderatus	SEM	0.2909
Bombus ruderatus	SEM	0.40175
Cerceris bupresticida	Stereo	0.26445
Cerceris bupresticida	Stereo	0.19333
Cerceris bupresticida	Stereo	0.24479
Cerceris bupresticida	Stereo	0.23735
Cerceris bupresticida	SEM	0.25
Cerceris bupresticida	SEM	0.24
Cerceris sabulosa	Stereo	0.20054
Cerceris sabulosa	Stereo	0.19772
Cerceris sabulosa	Stereo	0.21881
Cerceris sabulosa	Stereo	0.21094
Cerceris sabulosa	SEM	0.16024
Cerceris sabulosa	SEM	0.2
Philanthus triangulum	Stereo	0.35437
Philanthus triangulum	Stereo	0.19875
Philanthus triangulum	Stereo	0.28806
Philanthus triangulum	Stereo	0.30666
Philanthus triangulum	SEM	0.28
Philanthus triangulum	SEM	0.25
Philanthus triangulum	SEM	0.31
Pseudoscolia martinezi	Stereo	0.17167
Pseudoscolia martinezi	Stereo	0.16671
Pseudoscolia martinezi	Stereo	0.17666
Pseudoscolia martinezi	Stereo	0.18149
Pseudoscolia martinezi	SEM	0.18
Pseudoscolia martinezi	SEM	0.18
Pseudoscolia martinezi	SEM	0.19
